# Supplementary material for: Profiling the specificity of clonally expanded plasma cells during chronic viral infection by single‐cell analysis
Source: Eur J Immunol. 2021 Nov 23;52(2):297–311. doi: 10.1002/eji.202149331 (PMC9299196; doi:10.1002/eji.202149331)
Supplement: Supplementary file 2 — Table S1 [file EJI-52-297-s002.csv]

	p_val	avg_logFC	pct.1	pct.2	p_val_adj	cluster	symbol
Ly6c2	0	0.806333125659737	0.991	0.831	0	0	Ly6c2
Ly6a	0	0.682398360501393	1	0.963	0	0	Ly6a
B2m	0	0.419962876472841	1	0.996	0	0	B2m
Rpl41	0	0.287970532700592	1	0.993	0	0	Rpl41
Lgals3bp	1.7361631057311e-305	0.592143407790723	0.854	0.452	5.4900949729429e-301	0	Lgals3bp
Rps28	5.7151085411751e-292	0.402449020158809	0.999	0.948	1.80723162289039e-287	0	Rps28
Txndc11	5.41288126508916e-270	0.477097539184206	0.981	0.722	1.71166131364649e-265	0	Txndc11
Edem1	1.82483602418023e-252	0.422905767299085	0.999	0.91	5.77049647566272e-248	0	Edem1
Slpi	1.18569376518289e-250	0.632848600953242	0.997	0.902	3.74940082426134e-246	0	Slpi
mt-Atp8	1.61027453432576e-245	0.376413420060387	0.994	0.902	5.09201013244493e-241	0	mt-Atp8
Rpl37a	4.69847995352404e-223	0.298828925720104	1	0.976	1.48575333090337e-218	0	Rpl37a
Rpl37	1.55698334578211e-216	0.287781007268919	1	0.981	4.92349273603219e-212	0	Rpl37
Rps29	6.45410335230632e-212	0.329357607802592	1	0.952	2.0409165620663e-207	0	Rps29
Cox7c	9.89767337047943e-211	0.362804395217757	0.992	0.878	3.12984227321301e-206	0	Cox7c
Jun	4.14105284057069e-209	-2.28682202734579	0.318	0.577	1.30948372924526e-204	0	Jun
Hspa5	4.34099608716722e-194	-0.802877953337058	0.956	0.935	1.37270978268402e-189	0	Hspa5
Ggh	6.18393025970269e-194	-1.47944751479874	0.057	0.348	1.95548242672318e-189	0	Ggh
Actb	3.36502139482051e-188	-0.499031555998012	0.995	0.972	1.06408706547014e-183	0	Actb
Ccnd2	3.6245325153751e-185	0.503868426909129	0.837	0.542	1.14614967201191e-180	0	Ccnd2
Xist	4.98625363744516e-185	0.370125682017381	0.9	0.48	1.57675312523291e-180	0	Xist
Spon1	1.7659061483523e-184	0.453451233097389	0.442	0.157	5.58414842231964e-180	0	Spon1
Ifi27l2a	1.2096707722439e-182	0.335989080728594	0.991	0.717	3.82522091598966e-178	0	Ifi27l2a
Atp5e	2.42945717561022e-174	0.274132732636082	0.999	0.947	7.68242948071463e-170	0	Atp5e
Pnrc1	5.75137335001783e-172	0.393551579996358	0.776	0.434	1.81869928074264e-167	0	Pnrc1
Rps21	1.75722673375265e-168	0.259003469897995	1	0.965	5.55670237747264e-164	0	Rps21
Itgal	1.88522458760047e-168	0.407487895708021	0.799	0.497	5.96145719091022e-164	0	Itgal
Ost4	3.93514095392069e-167	0.278932579582484	0.998	0.938	1.2443702724488e-162	0	Ost4
H3f3b	6.9341288967e-165	-0.478698650627362	0.998	0.984	2.19271023971447e-160	0	H3f3b
Cox17	8.00274387572917e-165	0.319813822502925	0.978	0.803	2.53062766838308e-160	0	Cox17
Hspa8	2.66260138439243e-161	-0.679576757532421	0.806	0.843	8.41967809772574e-157	0	Hspa8
Ndufa1	9.55530747476292e-160	0.311865216290418	0.98	0.88	3.02157932966953e-155	0	Ndufa1
Ly6i	2.14578722485016e-159	0.459336330847313	0.491	0.209	6.78540836242117e-155	0	Ly6i
mt-Nd3	4.07053444652228e-158	0.348290894644981	0.882	0.616	1.28718440267927e-153	0	mt-Nd3
Fos	1.71467562407109e-156	-2.29717625880787	0.513	0.657	5.42214725843761e-152	0	Fos
Serinc3	1.75065124231171e-156	0.290810422938742	0.99	0.894	5.53590935843808e-152	0	Serinc3
Napsa	6.02760288862049e-155	0.395161013692708	0.729	0.405	1.90604858543957e-150	0	Napsa
Xbp1	8.9617912576909e-153	0.275040975300567	1	0.987	2.83389763150702e-148	0	Xbp1
Ubb	3.36239278373835e-151	-0.389626317183346	1	0.99	1.06325584607374e-146	0	Ubb
Ifitm3	1.05565026701237e-150	0.435340187124405	0.708	0.393	3.33817727434651e-146	0	Ifitm3
Zfp36	7.89293766338103e-149	-1.44252894773695	0.662	0.757	2.49590474791435e-144	0	Zfp36
Pdia3	5.21615194696395e-146	-0.555452028899705	0.818	0.852	1.64945156866894e-141	0	Pdia3
Rnf187	4.57073382941906e-144	0.365938111851562	0.595	0.298	1.44535745153889e-139	0	Rnf187
Pycard	1.000324194307e-143	0.262058618341906	0.934	0.678	3.16322516723759e-139	0	Pycard
Epcam	7.5523794908699e-140	0.42675318908114	0.766	0.497	2.38821344260288e-135	0	Epcam
Pdia6	5.04540426849341e-139	-0.512400979251994	0.913	0.891	1.59545773778299e-134	0	Pdia6
Actg1	6.70701056202186e-139	-0.903112577419384	0.218	0.457	2.12089087992255e-134	0	Actg1
Cited2	3.40177316517259e-138	0.38986805965514	0.719	0.42	1.07570871029088e-133	0	Cited2
Ier2	4.18936783060524e-138	-1.25734638812704	0.228	0.46	1.32476189539399e-133	0	Ier2
Ptma	3.60252126711931e-135	-0.473849787346772	0.973	0.952	1.13918927508847e-130	0	Ptma
Atp2a3	4.89924709341666e-135	0.351607792841788	0.664	0.368	1.54923991588022e-130	0	Atp2a3
Laptm5	8.43423176862819e-135	-0.727901941082972	0.193	0.437	2.66707276987561e-130	0	Laptm5
Marc2	2.57656142169461e-133	0.336723745816741	0.829	0.549	8.14760252768271e-129	0	Marc2
Map2k2	1.05410369351614e-130	0.319934163609598	0.805	0.504	3.33328669963674e-126	0	Map2k2
Pdia4	1.06597873758278e-128	-0.475744484201325	0.979	0.946	3.37083796398428e-124	0	Pdia4
Ndufv3	2.77894512247101e-128	0.300273175875251	0.964	0.831	8.78758026627781e-124	0	Ndufv3
Eif3f	1.27181390786107e-127	0.288760519886071	0.95	0.77	4.02172993943829e-123	0	Eif3f
Fosb	5.29633083067437e-126	-1.01499451871672	0.201	0.419	1.67480573527585e-121	0	Fosb
Ndufa3	1.80988058977378e-124	0.305872029682874	0.932	0.728	5.72320440098265e-120	0	Ndufa3
Fam174a	1.82896196336596e-122	0.308861188328168	0.551	0.274	5.78354352055585e-118	0	Fam174a
Zfp706	1.86214904476591e-119	0.259500584879218	0.983	0.895	5.88848770935875e-115	0	Zfp706
Atp5mpl	2.45247033819697e-119	0.293748140497632	0.926	0.712	7.75520170344645e-115	0	Atp5mpl
Ywhaq	2.64755553888675e-119	0.345691488114447	0.58	0.314	8.37210012506768e-115	0	Ywhaq
Pcbp2	1.2211262025391e-117	0.273802662115081	0.95	0.741	3.86144527766915e-113	0	Pcbp2
Derl3	8.72443301694922e-117	-0.566001145116163	0.877	0.874	2.75884020861968e-112	0	Derl3
Il2rg	1.08495612027184e-116	-0.681482550821363	0.309	0.512	3.43084824352362e-112	0	Il2rg
Gm47283	6.69869608242214e-116	0.312802542080841	0.544	0.272	2.11826167518353e-111	0	Gm47283
Ubc	1.30327076674711e-114	-0.739766905249756	0.834	0.839	4.1212028186077e-110	0	Ubc
Ifnar2	8.62751153250293e-114	0.339748826191747	0.875	0.672	2.72819169680807e-109	0	Ifnar2
Rab2a	1.26381920218536e-113	0.287090812440685	0.776	0.477	3.99644908115054e-109	0	Rab2a
Iscu	1.86810435554495e-113	0.329828135929886	0.752	0.486	5.90731959310423e-109	0	Iscu
Trf	6.75170611600891e-112	0.307688678019199	0.881	0.646	2.13502450800434e-107	0	Trf
Dusp1	1.09726569136929e-111	-1.02629014915853	0.066	0.265	3.46977356924798e-107	0	Dusp1
Ybx1	2.00741856398996e-108	0.276155162958051	0.814	0.521	6.34785898304904e-104	0	Ybx1
Ndufb1-ps	5.29913050897905e-102	0.292074770786659	0.758	0.488	1.67569104954935e-97	0	Ndufb1-ps
H2-T23	2.16629857322811e-98	0.250314522595381	0.95	0.762	6.85026934826192e-94	0	H2-T23
Tmbim6	2.22376654817166e-95	-0.383280015485555	0.915	0.89	7.03199457862842e-91	0	Tmbim6
Rab5if	1.62606093626766e-92	0.265080468670463	0.589	0.329	5.1419298926656e-88	0	Rab5if
Ptpn6	1.78267107816e-92	-0.561626342230341	0.216	0.407	5.63716248335756e-88	0	Ptpn6
Atp5md	4.23476002088396e-92	0.259487498476173	0.898	0.696	1.33911581380393e-87	0	Atp5md
P4hb	7.34667288930697e-88	-0.421148816595212	0.816	0.827	2.32316490105665e-83	0	P4hb
Sept7	2.53703117989839e-87	-0.51309392937541	0.438	0.58	8.0225999970747e-83	0	Sept7
Spn	1.06344028602075e-86	0.279202657164435	0.373	0.179	3.36281087245481e-82	0	Spn
Uqcc2	3.95919821136921e-86	0.251321764833528	0.84	0.615	1.25197765839917e-81	0	Uqcc2
Rala	1.9079125910537e-82	0.252007200882084	0.466	0.249	6.03320119543001e-78	0	Rala
Prr5	2.48389634485243e-82	0.253029723855012	0.854	0.66	7.85457702169234e-78	0	Prr5
Tpst1	1.54363191566954e-81	0.278763363636087	0.643	0.412	4.88127284373023e-77	0	Tpst1
Rpn1	3.4675353902167e-81	-0.410673779725141	0.82	0.823	1.09650404109433e-76	0	Rpn1
Zbp1	4.00276241640556e-80	0.271600401311499	0.757	0.532	1.26575353131577e-75	0	Zbp1
Ifi27	1.00928109098458e-78	0.250285543971115	0.63	0.393	3.19154866591142e-74	0	Ifi27
Slamf7	3.34617790951181e-78	-0.375338335513268	0.904	0.876	1.05812837854582e-73	0	Slamf7
Herpud1	1.33167865216024e-77	-0.48811387968679	0.944	0.922	4.21103423386113e-73	0	Herpud1
Klf6	4.11657786189715e-77	-0.662259743785912	0.127	0.294	1.30174425148912e-72	0	Klf6
Eif5a	4.86753835884326e-77	-0.302563111663357	0.922	0.894	1.53921297983341e-72	0	Eif5a
Mdh1	8.00472191558218e-76	-0.454960505452374	0.699	0.746	2.5312531641454e-71	0	Mdh1
Vapa	1.82080003842773e-74	0.250714718670207	0.593	0.364	5.75773388151616e-70	0	Vapa
Stat1	4.50957527540435e-74	0.273782101306606	0.628	0.406	1.42601789358836e-69	0	Stat1
Rbm3	6.5808609681436e-74	-0.270176680072006	0.962	0.933	2.08099985534637e-69	0	Rbm3
Cd69	7.51347485624786e-71	-0.816101374678806	0.154	0.318	2.3759110190427e-66	0	Cd69
Junb	1.37397243688824e-69	-1.2121306925905	0.649	0.674	4.34477563992798e-65	0	Junb
Nfkbia	2.55321308182911e-68	-0.493551921485814	0.827	0.835	8.07377040736001e-64	0	Nfkbia
Rilpl2	8.8761771678304e-66	-0.50708639418987	0.416	0.536	2.80682474401133e-61	0	Rilpl2
Zfp36l1	2.71624110693464e-65	-0.59058610539064	0.421	0.537	8.58929762834872e-61	0	Zfp36l1
Sqstm1	9.76020295730186e-65	-0.427848544324389	0.718	0.748	3.08637137915800e-60	0	Sqstm1
Tnfrsf17	7.97680431456359e-62	-0.49405143652314	0.611	0.666	2.5224250603513e-57	0	Tnfrsf17
Ptprcap	1.09257545747963e-59	-0.533686488022786	0.349	0.476	3.45494211164208e-55	0	Ptprcap
Aldoa	3.17301697976724e-58	-0.366228606278653	0.715	0.742	1.003371429342e-53	0	Aldoa
Calr	5.5923675172272e-58	-0.35758917621275	0.901	0.866	1.76841845629759e-53	0	Calr
Arpc3	3.86469721668654e-56	-0.323970633711172	0.595	0.656	1.22209455386062e-51	0	Arpc3
Hsp90b1	4.61195967620866e-56	-0.365513850516713	1	0.993	1.4583938888107e-51	0	Hsp90b1
Cfl1	2.72886929114186e-55	-0.283276970001233	0.882	0.851	8.62923047244878e-51	0	Cfl1
Ppp1r15a	3.51671827120587e-55	-0.638398636832385	0.187	0.321	1.11205665172072e-50	0	Ppp1r15a
Rac2	1.68265179654964e-54	-0.377808742441208	0.627	0.674	5.32088151104929e-50	0	Rac2
Ppib	5.66198898084224e-53	-0.291158630977173	0.988	0.948	1.79043415552193e-48	0	Ppib
Hnrnpa3	9.96451223737094e-53	-0.290731759553392	0.77	0.779	3.15097805970144e-48	0	Hnrnpa3
Cd24a	1.37321161153075e-52	-0.442780898214318	0.651	0.695	4.34236975798255e-48	0	Cd24a
Tsc22d3	1.19758721292483e-50	-0.554012101361326	0.198	0.327	3.78701028471091e-46	0	Tsc22d3
Stt3a	9.5765567120361e-50	-0.350804271747601	0.48	0.566	3.02829876348005e-45	0	Stt3a
Arf4	1.21642490848605e-48	-0.289231167390439	0.871	0.855	3.8465788456146e-44	0	Arf4
Rpn2	8.17627974916847e-48	-0.287225165327581	0.837	0.815	2.58550318228205e-43	0	Rpn2
AY036118	3.75668406536722e-47	-0.805376192618312	0.522	0.606	1.18793863515042e-42	0	AY036118
Sdf2l1	9.36453021142957e-47	-0.347338728082213	0.968	0.913	2.96125174345826e-42	0	Sdf2l1
Arhgdib	1.23798040376158e-46	-0.350639671408894	0.715	0.729	3.91474163277488e-42	0	Arhgdib
Mzb1	1.00015521774304e-44	-0.338294032188317	0.997	0.981	3.16269082954704e-40	0	Mzb1
Taldo1	1.18493867367638e-44	-0.303657313671801	0.575	0.632	3.74701307389943e-40	0	Taldo1
Dnajb1	1.61179148518371e-44	-0.654251846047991	0.166	0.285	5.09680703444794e-40	0	Dnajb1
Manf	3.57610221288662e-44	-0.324656572979831	0.995	0.958	1.13083504175901e-39	0	Manf
Clic1	2.1302557541848e-42	-0.338043497749829	0.452	0.536	6.73629474588318e-38	0	Clic1
Ssr2	6.09880174468865e-42	-0.34068988162334	0.817	0.785	1.92856308770544e-37	0	Ssr2
Cd52	1.39590932933807e-41	-0.468803344458034	0.94	0.894	4.41414448123286e-37	0	Cd52
Kdelr2	8.59550529787142e-41	-0.310479084749461	0.575	0.621	2.7180706852929e-36	0	Kdelr2
Prdx6	1.64984500729454e-40	-0.309932079028033	0.229	0.348	5.21713988206679e-36	0	Prdx6
Rnase6	4.78890611101864e-40	-0.328910192280422	0.693	0.719	1.51434789042631e-35	0	Rnase6
B930036N10Rik	4.78664591171954e-39	0.250021878431783	0.291	0.171	1.51363317020395e-34	0	B930036N10Rik
Stt3b	2.63525243533575e-38	-0.335508182686486	0.219	0.333	8.3331952510187e-34	0	Stt3b
Cdk2ap2	6.53314460191054e-38	-0.302483298072833	0.579	0.626	2.06591098601615e-33	0	Cdk2ap2
Lcp1	7.98608091181375e-38	-0.34150166391758	0.214	0.326	2.52535850593375e-33	0	Lcp1
Eif4a1	1.56832270885043e-36	-0.267143208458923	0.637	0.667	4.95935006992684e-32	0	Eif4a1
Lars2	3.17262457681425e-36	-0.66230461732109	0.918	0.898	1.0032473436802e-31	0	Lars2
Erp29	2.08604268793941e-35	-0.263684441931216	0.842	0.802	6.596484187802e-31	0	Erp29
Irf1	6.8180948722266e-35	-0.410771187556776	0.219	0.319	2.1560179604955e-30	0	Irf1
Capg	1.96418769312706e-33	-0.312597917332992	0.496	0.558	6.21115432320639e-29	0	Capg
Slc50a1	4.91316761795242e-32	-0.275556028512646	0.528	0.589	1.55364186414891e-27	0	Slc50a1
Tpi1	1.17819962736941e-31	-0.273859561591026	0.246	0.346	3.72570286166753e-27	0	Tpi1
Hsp90aa1	2.14022624492418e-31	-0.348791227192025	0.408	0.483	6.76782343169924e-27	0	Hsp90aa1
Selenop	2.15660926919603e-29	-0.358709196105105	0.217	0.318	6.8196298310517e-25	0	Selenop
Arl6ip5	4.67251051453439e-29	-0.26915776627633	0.26	0.356	1.47754127490606e-24	0	Arl6ip5
Lamp2	6.4893804045232e-29	-0.274682922924533	0.408	0.479	2.05207187151833e-24	0	Lamp2
S100a11	7.14075186820834e-29	-0.456922373265229	0.321	0.403	2.25804855576484e-24	0	S100a11
Slamf9	9.89160526094736e-28	-0.419538595044052	0.196	0.282	3.12792341561678e-23	0	Slamf9
Ehd4	4.38084087611991e-26	-0.276632017719504	0.315	0.393	1.38530950184664e-21	0	Ehd4
Pde4b	1.63108294076068e-25	-0.311988551886591	0.201	0.287	5.15781047527343e-21	0	Pde4b
Crlf2	5.0607864581667e-24	-0.284493549107744	0.343	0.418	1.60032189380147e-19	0	Crlf2
Ifi30	5.15869626322711e-24	-0.332202258829954	0.227	0.309	1.63128293235768e-19	0	Ifi30
Slc3a2	1.15300242957227e-23	-0.529435120992209	0.914	0.853	3.64602428279343e-19	0	Slc3a2
Cybb	1.54987574109408e-23	-0.2974859863741	0.526	0.566	4.90101706848769e-19	0	Cybb
Rpl22l1	1.91540206448581e-23	-0.252177279314622	0.608	0.646	6.05688440831703e-19	0	Rpl22l1
Rraga	4.23780242927784e-23	-0.27298094032129	0.322	0.394	1.34007788418624e-18	0	Rraga
Foxp1	1.48898124963659e-22	-0.259316738353986	0.205	0.288	4.70845650760083e-18	0	Foxp1
Srsf7	6.32168441434991e-22	-0.304325805792844	0.534	0.567	1.99904304550573e-17	0	Srsf7
Adssl1	3.14827928034884e-21	-0.296001012840448	0.296	0.37	9.95548874031909e-17	0	Adssl1
Ctsd	1.61240039274341e-20	-0.257620130976477	0.383	0.44	5.09873252193321e-16	0	Ctsd
Gm43305	9.01938775785238e-20	-0.416495776918779	0.296	0.363	2.85211079678808e-15	0	Gm43305
Cirbp	2.44470501312172e-18	-0.260844995952296	0.473	0.51	7.73064619249351e-14	0	Cirbp
Glipr1	2.62371377473257e-18	-0.427473298720479	0.482	0.498	8.29670769845934e-14	0	Glipr1
2410006H16Rik	1.37657974014857e-17	-0.252686521295321	0.401	0.454	4.3530204542978e-13	0	2410006H16Rik
Akr1b3	1.66586874044757e-17	-0.250470712041663	0.491	0.523	5.2678101310433e-13	0	Akr1b3
Tubb5	2.28224250179533e-16	-0.355039442608636	0.408	0.443	7.21690723917719e-12	0	Tubb5
Hist1h1c	5.60445300037782e-15	-0.314355285298524	0.214	0.273	1.77224012777947e-10	0	Hist1h1c
Sh3bgrl3	1.41011638566915e-12	-0.265572394648562	0.616	0.602	4.459070034763e-08	0	Sh3bgrl3
Ctss	3.47177997031989e-11	-0.297476811226688	0.948	0.87	1.09784626221456e-06	0	Ctss
Neat1	5.95173391411003e-09	-0.253866157657993	0.418	0.439	0.000188205729831988	0	Neat1
Gpx1	6.90025480278544e-08	-0.272122507483295	0.827	0.77	0.00218199857373681	0	Gpx1
H2-Eb1	4.55750793645903e-05	-0.322783236403397	0.439	0.426	1	0	H2-Eb1
Tmsb10	0.000115915189556071	-0.323666365891871	0.965	0.883	1	0	Tmsb10
H1f0	0.00128070347028205	-0.270489750947869	0.486	0.476	1	0	H1f0
Gm42418	0.015191663963153	-0.286322923695769	1	0.999	1	0	Gm42418
Tmsb4x	0.12124695488	-0.46845708037153	0.872	0.714	1	0	Tmsb4x
Pon3	0.14146630279496	-0.298606835026446	0.686	0.588	1	0	Pon3
NA	NA	NA	NA	NA	NA	NA	NA
NA.1	NA	NA	NA	NA	NA	NA	NA
NA.2	NA	NA	NA	NA	NA	NA	NA
NA.3	NA	NA	NA	NA	NA	NA	NA
NA.4	NA	NA	NA	NA	NA	NA	NA
NA.5	NA	NA	NA	NA	NA	NA	NA
NA.6	NA	NA	NA	NA	NA	NA	NA
NA.7	NA	NA	NA	NA	NA	NA	NA
NA.8	NA	NA	NA	NA	NA	NA	NA
NA.9	NA	NA	NA	NA	NA	NA	NA
NA.10	NA	NA	NA	NA	NA	NA	NA
NA.11	NA	NA	NA	NA	NA	NA	NA
NA.12	NA	NA	NA	NA	NA	NA	NA
NA.13	NA	NA	NA	NA	NA	NA	NA
NA.14	NA	NA	NA	NA	NA	NA	NA
NA.15	NA	NA	NA	NA	NA	NA	NA
NA.16	NA	NA	NA	NA	NA	NA	NA
NA.17	NA	NA	NA	NA	NA	NA	NA
NA.18	NA	NA	NA	NA	NA	NA	NA
NA.19	NA	NA	NA	NA	NA	NA	NA
NA.20	NA	NA	NA	NA	NA	NA	NA
NA.21	NA	NA	NA	NA	NA	NA	NA
H2-K1	8.8536758959687e-229	0.58106410646305	1	0.984	2.79970939182322e-224	1	H2-K1
Hsp90b11	1.40712493223486e-228	0.617398713891309	1	0.994	4.44961046071307e-224	1	Hsp90b1
Fkbp11	2.85538463391807e-227	0.920848873176376	0.943	0.68	9.02929728937571e-223	1	Fkbp11
Sec61b	4.26377565553259e-215	0.417619990357437	1	0.982	1.34829113779252e-210	1	Sec61b
Sub1	2.17104033920252e-208	0.570960411007817	0.999	0.958	6.86526376062622e-204	1	Sub1
Ppib1	5.10770720295984e-200	0.501934911549944	0.997	0.954	1.61515917171996e-195	1	Ppib
Cxcr3	2.65261617719364e-189	0.602011465835848	0.43	0.111	8.38810287552173e-185	1	Cxcr3
Pycard1	8.75476589557911e-183	0.61545427825602	0.962	0.718	2.76843207150003e-178	1	Pycard
H2-D1	4.31904350589297e-177	0.464258987863433	1	0.97	1.36576793743347e-172	1	H2-D1
Mzb11	3.34106119997284e-174	0.547852924338497	1	0.983	1.05651037265541e-169	1	Mzb1
Edem11	1.90366285888686e-171	0.526689765200421	1	0.925	6.01976269237203e-167	1	Edem1
Txndc111	2.90811206029585e-170	0.569481616444556	0.975	0.767	9.19603195706753e-166	1	Txndc11
Manf1	8.07865440286567e-157	0.472426665061134	1	0.964	2.55463209527418e-152	1	Manf
Bst2	2.38469978750749e-149	0.535173562415193	0.985	0.847	7.54089766805618e-145	1	Bst2
H2-T231	8.91779889266189e-149	0.513729871712298	0.964	0.793	2.81998636583754e-144	1	H2-T23
Sec61g	1.82694623579101e-147	0.364897624383987	0.998	0.959	5.77716938681832e-143	1	Sec61g
H2-Q7	6.26515270889245e-147	0.624225436606351	0.913	0.66	1.98116658960597e-142	1	H2-Q7
Lman1	8.40945977157814e-145	0.491475501045486	0.97	0.837	2.65923936896844e-140	1	Lman1
Eef1a1	5.41802854093667e-142	-0.3774341218603	0.998	0.996	1.71328898521499e-137	1	Eef1a1
mt-Co3	3.65114773688454e-137	-0.354767400602867	1	0.997	1.15456593735763e-132	1	mt-Co3
B2m1	6.49335877478229e-130	0.345166894105846	1	0.996	2.05332991176166e-125	1	B2m
Rrbp1	8.84831482302083e-130	0.490438010725713	0.966	0.826	2.79801411333565e-125	1	Rrbp1
Ndufa11	2.34197374465825e-128	0.412391009422616	0.986	0.897	7.40578937535832e-124	1	Ndufa1
Ly6e	8.61939924211453e-127	-0.453908748750083	0.983	0.994	2.72562642834146e-122	1	Ly6e
Krtcap2	2.65400684897495e-126	0.313329572690343	1	0.981	8.39250045782859e-122	1	Krtcap2
Ostc	1.03874428919098e-125	0.457814509046385	0.966	0.831	3.28471719127972e-121	1	Ostc
Fau	6.41256446398234e-119	-0.288627056936559	1	0.993	2.0277811348005e-114	1	Fau
Rps27l	1.30496872070137e-115	0.428244699860688	0.983	0.903	4.12657208860188e-111	1	Rps27l
Ssr4	4.47585888563583e-110	0.299395601030293	1	0.991	1.41535609681576e-105	1	Ssr4
Tigit	4.60477613637326e-110	0.452364982404259	0.351	0.11	1.45612230984395e-105	1	Tigit
Isg20	1.49849268188787e-109	0.478736438408042	0.936	0.762	4.73853355866584e-105	1	Isg20
Crip1	1.30651601018344e-107	0.622113561730506	0.869	0.606	4.13146492740209e-103	1	Crip1
Eef2	9.29201351696131e-107	-0.466101136620589	0.956	0.956	2.93832051433351e-102	1	Eef2
Ift20	1.3245900483561e-106	0.421625434116278	0.939	0.794	4.18861865091167e-102	1	Ift20
Rps5	7.74180530890048e-105	-0.301104809467066	1	0.988	2.44811367478051e-100	1	Rps5
Tmem258	4.09438424393957e-104	0.343307954127512	0.993	0.923	1.29472618561857e-99	1	Tmem258
Srm	3.69223001487324e-101	0.480489036412448	0.574	0.288	1.16755697530322e-96	1	Srm
Rpl8	2.32955582116769e-100	-0.259983609144334	0.999	0.992	7.36652141769645e-96	1	Rpl8
Ifi27l2a1	6.59872350602068e-98	0.574695376423087	0.98	0.766	2.08664834707386e-93	1	Ifi27l2a
Arf6	3.65476187332536e-97	0.436898911719632	0.711	0.398	1.15570879958294e-92	1	Arf6
Rpsa	9.16854351358033e-96	-0.273807212014894	1	0.992	2.89927682986437e-91	1	Rpsa
Rpl21	4.02491511603627e-95	-0.259955769980879	0.998	0.99	1.27275865799299e-90	1	Rpl21
Gpx4	7.86966582762926e-95	-0.469998468261236	0.846	0.913	2.48854572801293e-90	1	Gpx4
Junb1	3.29679576138326e-93	-1.38028489618596	0.477	0.694	1.04251275566461e-88	1	Junb
Ssr21	3.26426583404508e-91	0.400485361407789	0.95	0.772	1.03222614204174e-86	1	Ssr2
Cox171	4.37063166464161e-91	0.357926004240824	0.975	0.834	1.38208114499297e-86	1	Cox17
Rgcc	4.71857195283377e-90	-0.64583415452768	0.505	0.732	1.49210682292509e-85	1	Rgcc
Ly6d	8.45734807638778e-90	-0.66310417531806	0.772	0.883	2.67438260871534e-85	1	Ly6d
Srp19	1.06282887060965e-89	0.407171692386454	0.908	0.713	3.36087745464184e-85	1	Srp19
mt-Atp6	7.8496964994394e-89	-0.269563952338858	1	0.997	2.48223102705273e-84	1	mt-Atp6
Ddost	2.49905759746567e-88	0.383365233121363	0.976	0.879	7.90251993470594e-84	1	Ddost
Edem2	6.21035825037696e-88	0.368808353966891	0.992	0.932	1.9638394859342e-83	1	Edem2
Txndc5	1.08882280977823e-86	-0.400705402937786	0.973	0.979	3.44307548908071e-82	1	Txndc5
Tnfrsf171	1.32295854731237e-85	-0.664189664022143	0.447	0.68	4.18345951831119e-81	1	Tnfrsf17
Txn1	3.47344941134308e-85	0.379044978059846	0.975	0.852	1.09837417285491e-80	1	Txn1
Ggh1	2.53483276620887e-84	-1.39095866783016	0.037	0.301	8.0156481733057e-80	1	Ggh
Xist1	1.76372540958539e-83	0.362026946748718	0.901	0.553	5.57725249019092e-79	1	Xist
Prdx4	1.44234168241309e-81	0.374911407757823	0.979	0.914	4.56097286812667e-77	1	Prdx4
Rpl14	1.07808709764103e-78	-0.279979694753341	0.995	0.979	3.40912702016046e-74	1	Rpl14
Jun1	1.20575058340839e-77	-2.10699217981675	0.317	0.533	3.812824494854e-73	1	Jun
Slc3a21	6.34756204763131e-76	-0.7029270948922	0.784	0.882	2.00722607070197e-71	1	Slc3a2
Marc21	1.99915973001128e-75	0.350506373152129	0.851	0.595	6.32174289824167e-71	1	Marc2
mt-Cytb	1.57069345443276e-74	-0.282651852829049	1	0.997	4.96684684160727e-70	1	mt-Cytb
Dnajc3	1.70444652443806e-74	0.302539725531597	0.99	0.928	5.38980079957802e-70	1	Dnajc3
Erp44	3.02171917897453e-74	0.37376186710479	0.874	0.708	9.55528038775325e-70	1	Erp44
1500011B03Rik	2.68776833425979e-71	0.400294381469337	0.62	0.366	8.49926102659631e-67	1	1500011B03Rik
Fxyd5	2.20560343625266e-70	0.401082169205568	0.756	0.514	6.97455918611815e-66	1	Fxyd5
Tmed2	3.56516277494621e-69	0.319815519796413	0.936	0.78	1.12737577269349e-64	1	Tmed2
H2-Eb11	4.04968732839523e-69	0.329640527140994	0.662	0.397	1.28059212698514e-64	1	H2-Eb1
Rps12	4.94333053787155e-67	-0.296371891395323	0.994	0.979	1.56317998268574e-62	1	Rps12
Top1	5.23877091425898e-67	0.32958053503191	0.96	0.856	1.65660413850697e-62	1	Top1
Rab2a1	1.06492012887276e-66	0.343046910585108	0.78	0.528	3.36749043152145e-62	1	Rab2a
Selenop1	6.55598452317228e-66	-0.646161080933408	0.081	0.32	2.07313342591754e-61	1	Selenop
Uqcrq	2.64460575899539e-65	0.274135975937094	0.988	0.914	8.36277233109524e-61	1	Uqcrq
a	1.13808351468979e-64	0.349938622114157	0.553	0.303	3.59884769015205e-60	1	a
Mt1	3.46810068860311e-64	-0.87086474825641	0.379	0.605	1.09668279975008e-59	1	Mt1
Nfkbia1	1.68924804370577e-63	-0.546728465661352	0.751	0.845	5.34174016380638e-59	1	Nfkbia
Ly6a1	2.32325177687927e-63	0.314978639387672	0.999	0.969	7.34658676884761e-59	1	Ly6a
Rpn11	3.15580672061965e-63	0.298804203805949	0.935	0.807	9.97929201194346e-59	1	Rpn1
Nme1	1.27420872414095e-61	0.274692325114266	0.969	0.885	4.02930282747853e-57	1	Nme1
Napsa1	3.97121203201423e-61	0.359032212344899	0.722	0.463	1.25577666876354e-56	1	Napsa
Ppa1	2.41039013764357e-60	0.369847492061187	0.716	0.489	7.62213569325648e-56	1	Ppa1
Cldn7	3.3813461880783e-60	-0.557699158608681	0.066	0.286	1.06924929159412e-55	1	Cldn7
Fos1	1.09968541370024e-59	-2.12391566978991	0.506	0.633	3.47742521520289e-55	1	Fos
Atp5md1	1.2714559466368e-59	0.295834963222007	0.899	0.731	4.0205979944549e-55	1	Atp5md
Map2k21	1.85819293755273e-59	0.316997803657718	0.8	0.557	5.87597770712925e-55	1	Map2k2
Ier21	2.63335091240298e-59	-1.15604557478998	0.211	0.422	8.32718225520069e-55	1	Ier2
Ctss1	2.93440086743075e-58	-0.507584537121088	0.876	0.894	9.27916242298953e-54	1	Ctss
Abracl	3.80608377456209e-58	0.321386409299091	0.837	0.651	1.20355981119202e-53	1	Abracl
Ptpn61	3.30793719404632e-57	-0.545997860232752	0.156	0.382	1.04603589950133e-52	1	Ptpn6
Sdf2l11	3.6128755063637e-57	0.323009132540439	0.987	0.92	1.14246349262233e-52	1	Sdf2l1
H2-Ab1	5.3794837771219e-57	0.335035645136988	0.841	0.636	1.70110036000149e-52	1	H2-Ab1
Ergic1	6.28190313349643e-56	0.31661710387264	0.929	0.817	1.98646340887424e-51	1	Ergic1
Slpi1	1.43538091029444e-55	0.478719377368733	0.982	0.92	4.53896151453308e-51	1	Slpi
Fam214a	3.01667641401817e-55	-0.498866698055011	0.759	0.848	9.53933415640825e-51	1	Fam214a
Lman2	1.50083949861886e-54	0.270883401350318	0.921	0.798	4.74595466253256e-50	1	Lman2
Pafah1b3	1.36932788642982e-53	0.27366105985495	0.968	0.885	4.33008864246837e-49	1	Pafah1b3
Ckap4	1.47047695754156e-53	0.28469246252725	0.86	0.654	4.64994223513793e-49	1	Ckap4
Calr1	3.47630660323179e-53	0.307938787124547	0.967	0.863	1.09927767407396e-48	1	Calr
Cyba	5.30936201309393e-52	-0.297492239705434	0.977	0.971	1.67892645578056e-47	1	Cyba
Zfp36l11	3.40349645616225e-51	-0.630496380267116	0.336	0.529	1.07625364936763e-46	1	Zfp36l1
Pfdn5	3.69757656907586e-51	-0.271351155948616	0.944	0.942	1.16924766267317e-46	1	Pfdn5
Rab5if1	2.13198117068468e-50	0.300373716245769	0.597	0.373	6.74175085793909e-46	1	Rab5if
Fosb1	4.03599966973408e-50	-0.901237029022117	0.193	0.382	1.27626381556331e-45	1	Fosb
Ly6c21	1.77655149073565e-49	0.309983138351544	0.981	0.86	5.61781112400428e-45	1	Ly6c2
AI662270	3.09779254644776e-49	0.281481959215921	0.885	0.714	9.79583959037711e-45	1	AI662270
Gm26917	3.80684099127328e-48	0.288136122999398	0.765	0.544	1.20379925826044e-43	1	Gm26917
Creld2	1.32957594944649e-47	0.354171329018512	0.992	0.953	4.2043850673397e-43	1	Creld2
Slamf91	2.57558715828261e-47	-0.570330300626183	0.093	0.282	8.14452171192128e-43	1	Slamf9
Tmem176a	5.2305272403001e-47	-0.319871966981377	0.775	0.884	1.6539973239277e-42	1	Tmem176a
Zfp361	1.89081439797844e-46	-1.23501220136773	0.675	0.739	5.97913328928742e-42	1	Zfp36
Hspa81	4.26412982346708e-46	-0.513400602744866	0.801	0.837	1.34840313277676e-41	1	Hspa8
Mlec	4.44337842324836e-46	0.268268032406392	0.814	0.621	1.4050851249996e-41	1	Mlec
Ndufc1	5.67021375306176e-46	0.262974061982444	0.806	0.599	1.79303499299319e-41	1	Ndufc1
Selenom	1.0159949324871e-44	0.300566908847598	0.869	0.701	3.21277917551072e-40	1	Selenom
Lgals3bp1	1.3657129883965e-44	0.325294395744217	0.743	0.537	4.31865761190741e-40	1	Lgals3bp
Cd24a1	2.39078491701857e-44	0.329131062664461	0.831	0.662	7.56014006459612e-40	1	Cd24a
Snx20	6.17526387804983e-44	0.261022851898151	0.357	0.185	1.95274194351692e-39	1	Snx20
Psmb9	6.75773724419099e-44	0.25336424232196	0.917	0.811	2.13693167135807e-39	1	Psmb9
Sept71	1.06106143050878e-43	-0.460913554331308	0.39	0.562	3.35528845555488e-39	1	Sept7
Tmem176b	1.14202769688401e-43	-0.338752882071864	0.806	0.901	3.61131998308662e-39	1	Tmem176b
Luc7l2	1.51727011843264e-43	0.252249712244977	0.75	0.528	4.79791156850769e-39	1	Luc7l2
Laptm51	2.06549108084398e-43	-0.585822599562488	0.211	0.392	6.53149589584482e-39	1	Laptm5
Tm9sf3	2.77335065225599e-43	0.264583694671878	0.559	0.35	8.7698894325639e-39	1	Tm9sf3
Atp5k	1.22071213185936e-41	0.261140913641639	0.666	0.455	3.86013590336566e-37	1	Atp5k
Srsf2	6.48527898993481e-41	0.261859218939145	0.626	0.412	2.05077492219719e-36	1	Srsf2
Cycs	2.32200224998076e-40	0.258934074221844	0.837	0.679	7.34263551488915e-36	1	Cycs
Lars21	1.88028307638637e-39	-0.732822844366296	0.891	0.905	5.94583114414899e-35	1	Lars2
Ubc1	2.89826500836529e-38	-0.611771169499819	0.835	0.838	9.16489360945273e-34	1	Ubc
Ddx5	1.34606894665825e-36	-0.287165377281558	0.917	0.927	4.25653922312273e-32	1	Ddx5
Gm5547	1.49076808181928e-36	0.278346219192478	0.726	0.55	4.71410682832893e-32	1	Gm5547
Lgals1	6.07121022944639e-36	0.279050642687159	0.858	0.725	1.91983809875554e-31	1	Lgals1
AY0361181	8.03236708311299e-35	-0.859097539759305	0.468	0.599	2.53999511902199e-30	1	AY036118
Serpina3g	1.14889221617957e-34	-0.390469901755171	0.235	0.408	3.63302696600305e-30	1	Serpina3g
Prg2	1.72021538996642e-34	-0.427728195849144	0.743	0.825	5.43966510615181e-30	1	Prg2
Lrrc59	4.18140894683097e-33	0.258838314963851	0.505	0.333	1.32224513716689e-28	1	Lrrc59
Tsc22d31	2.52686244310064e-31	-0.534524200047562	0.16	0.31	7.99044441757284e-27	1	Tsc22d3
Ppp1r15a1	6.07414492265384e-31	-0.594039349484306	0.156	0.302	1.9207661074416e-26	1	Ppp1r15a
Cox7a2l	8.36766712952974e-31	-0.350483928134234	0.447	0.57	2.64602369969989e-26	1	Cox7a2l
Plac8	1.12530724169066e-30	0.34380102258017	0.559	0.397	3.55844655967419e-26	1	Plac8
AW112010	3.36204803592899e-29	-0.36407274654979	0.264	0.418	1.06314682992146e-24	1	AW112010
Pou2af1	1.96605830331681e-28	-0.28595365233583	0.733	0.8	6.21706956674843e-24	1	Pou2af1
Il2rg1	1.91783867956452e-27	-0.477816185484297	0.346	0.471	6.06458947251893e-23	1	Il2rg
Klf61	9.68026924925809e-27	-0.540621084206553	0.132	0.264	3.06109474200039e-22	1	Klf6
Rcbtb2	2.95494911309644e-26	0.25212308555267	0.717	0.585	9.34414008543356e-22	1	Rcbtb2
Tnfrsf13b	3.77638735910563e-26	-0.250782168336507	0.764	0.819	1.19416921069638e-21	1	Tnfrsf13b
Rpia	8.48014690014729e-26	0.403616517160108	0.64	0.495	2.68159205276458e-21	1	Rpia
Actg11	9.70568126260469e-26	-0.583193092524755	0.282	0.407	3.06913052886085e-21	1	Actg1
Cirbp1	3.71400878131684e-24	-0.329666021817811	0.399	0.514	1.17444385682801e-19	1	Cirbp
Tubb51	4.47849295408303e-24	-0.432117539463491	0.331	0.448	1.41618904194014e-19	1	Tubb5
Rnase61	5.76767322068093e-24	-0.293651186400797	0.648	0.721	1.82385362584372e-19	1	Rnase6
Grcc10	1.25040711886167e-23	-0.270668018203262	0.694	0.743	3.95403739126438e-19	1	Grcc10
Gm424181	1.90009813278317e-23	-0.469340394305688	1	0.999	6.00849031548693e-19	1	Gm42418
Tmem154	3.77050647786011e-23	-0.267913808801806	0.638	0.73	1.19230955842892e-18	1	Tmem154
Chst1	3.86029512459341e-22	-0.33546897615152	0.247	0.38	1.22070252429893e-17	1	Chst1
Bcl2	4.50629057253002e-22	-0.290280556954728	0.132	0.255	1.42497920484544e-17	1	Bcl2
H3f3b1	1.24247837803135e-21	-0.274199148955844	0.997	0.987	3.92896512701073e-17	1	H3f3b
Myl12a	7.25683594848554e-20	-0.255439533669562	0.722	0.766	2.2947566636301e-15	1	Myl12a
Foxp11	4.88047039117891e-19	-0.282986972753213	0.164	0.279	1.5433023470986e-14	1	Foxp1
Cybb1	6.13292073772494e-19	-0.31883896624076	0.476	0.566	1.93935219568338e-14	1	Cybb
Ctsb	3.55572368313327e-18	-0.261083273666483	0.823	0.829	1.1243909430804e-13	1	Ctsb
Mif4gd	1.04820431491113e-16	-0.254076773332126	0.214	0.32	3.31463168461196e-12	1	Mif4gd
Stat11	2.67314804558384e-16	0.292638854760406	0.573	0.452	8.45302874974521e-12	1	Stat1
Wipi1	2.79802068147092e-16	-0.25343595708962	0.311	0.417	8.84790099894734e-12	1	Wipi1
Dnajb12	2.81418572376836e-16	-0.522802071326755	0.166	0.264	8.8990180957003e-12	1	Dnajb1
Sfn	7.2741118929946e-16	0.251065281168501	0.313	0.212	2.30021966280275e-11	1	Sfn
Adgre5	2.17206912019804e-15	-0.254993104332889	0.22	0.323	6.86851697189025e-11	1	Adgre5
Rhob	3.9986952605376e-15	-0.401201373218952	0.412	0.49	1.2644674152872e-10	1	Rhob
Hist1h1c1	8.24533309580903e-15	-0.330265535332337	0.172	0.269	2.60733923155673e-10	1	Hist1h1c
Adssl11	2.99237246089426e-13	-0.273585718335302	0.266	0.361	9.46248019583982e-09	1	Adssl1
Ly6i1	3.51499781306444e-13	-0.262594746932719	0.207	0.298	1.11151260844724e-08	1	Ly6i
Irf11	1.48544405252185e-11	-0.318786931572281	0.225	0.301	4.69727118288458e-07	1	Irf1
Gm433051	2.26752278474455e-11	-0.362432214920553	0.271	0.355	7.17036054991922e-07	1	Gm43305
Pde4b1	5.58704584067371e-11	-0.252857111239024	0.194	0.273	1.76673563573784e-06	1	Pde4b
Cd691	4.07921140309144e-08	-0.52949289532248	0.223	0.28	0.00128992822988558	1	Cd69
NA1	NA	NA	NA	NA	NA	NA	NA
NA.110	NA	NA	NA	NA	NA	NA	NA
NA.210	NA	NA	NA	NA	NA	NA	NA
NA.310	NA	NA	NA	NA	NA	NA	NA
NA.410	NA	NA	NA	NA	NA	NA	NA
NA.510	NA	NA	NA	NA	NA	NA	NA
NA.64	NA	NA	NA	NA	NA	NA	NA
NA.71	NA	NA	NA	NA	NA	NA	NA
NA.81	NA	NA	NA	NA	NA	NA	NA
NA.91	NA	NA	NA	NA	NA	NA	NA
NA.101	NA	NA	NA	NA	NA	NA	NA
NA.111	NA	NA	NA	NA	NA	NA	NA
NA.121	NA	NA	NA	NA	NA	NA	NA
NA.131	NA	NA	NA	NA	NA	NA	NA
NA.141	NA	NA	NA	NA	NA	NA	NA
NA.151	NA	NA	NA	NA	NA	NA	NA
NA.161	NA	NA	NA	NA	NA	NA	NA
NA.171	NA	NA	NA	NA	NA	NA	NA
NA.181	NA	NA	NA	NA	NA	NA	NA
NA.191	NA	NA	NA	NA	NA	NA	NA
NA.201	NA	NA	NA	NA	NA	NA	NA
NA.211	NA	NA	NA	NA	NA	NA	NA
NA.22	NA	NA	NA	NA	NA	NA	NA
NA.23	NA	NA	NA	NA	NA	NA	NA
NA.24	NA	NA	NA	NA	NA	NA	NA
Jun2	0	1.28457379785756	0.921	0.452	0	2	Jun
Ggh2	0	1.10816236796677	0.731	0.208	0	2	Ggh
Xist2	7.93982842799829e-306	-1.67283071137411	0.004	0.673	2.51073254550162e-301	2	Xist
Ifi27l2a2	9.32127954993342e-270	-1.9087455061846	0.471	0.834	2.94757501927995e-265	2	Ifi27l2a
Slpi2	3.76511103055657e-265	-1.70361794258781	0.744	0.952	1.1906034100826e-260	2	Slpi
Cd83	6.67284769608873e-256	0.66429590648869	0.312	0.037	2.11008789845718e-251	2	Cd83
Rps291	8.34355501207734e-247	-0.782490113519575	0.956	0.966	2.6383989659191e-242	2	Rps29
Edem12	1.30601451229576e-246	-0.966045866204686	0.819	0.949	4.12987909078166e-242	2	Edem1
Fos2	1.78379660847946e-243	1.18759571433679	0.902	0.58	5.64072163533376e-239	2	Fos
Eef1a11	3.18438392015034e-241	0.443665288722611	1	0.996	1.00696588322994e-236	2	Eef1a1
Hspa82	7.79292984353035e-238	0.719237007942869	0.979	0.813	2.46428027512117e-233	2	Hspa8
Ubb1	1.58471915433792e-234	0.467560047051666	1	0.992	5.01119890984736e-230	2	Ubb
mt-Atp81	5.32829054858473e-231	-0.821827435524443	0.815	0.942	1.68491203727346e-226	2	mt-Atp8
Rpl411	6.96549018805204e-229	-0.417452290313009	0.999	0.994	2.20262730726582e-224	2	Rpl41
Ctss2	1.0378026158253e-228	0.733827895622715	0.989	0.879	3.28173943176276e-224	2	Ctss
Txndc112	4.70357474093111e-226	-1.08360301907473	0.511	0.83	1.48736440457724e-221	2	Txndc11
Zfp362	8.48371434775049e-225	1.08818070463032	0.927	0.705	2.68272015104566e-220	2	Zfp36
Il2rg2	4.93521387337251e-215	0.812315013141722	0.804	0.411	1.56061333103786e-210	2	Il2rg
Selenop2	1.55097825150909e-212	0.85665006215755	0.652	0.243	4.90450342692204e-208	2	Selenop
Rps211	1.77618994057217e-211	-0.600452093120194	0.976	0.974	5.61666783007731e-207	2	Rps21
Rps281	2.31065728821683e-209	-0.681559722183408	0.951	0.964	7.30676047679925e-205	2	Rps28
Ier22	5.21897568002156e-207	1.034955789926	0.753	0.35	1.65034448953642e-202	2	Ier2
Ly6c22	4.89862259925643e-206	-1.64012323983656	0.785	0.887	1.54904243833687e-201	2	Ly6c2
Mdh11	2.63220241452124e-194	0.720908210925533	0.93	0.707	8.32355047519906e-190	2	Mdh1
Rilpl21	1.37677694438169e-192	0.839863758495518	0.8	0.464	4.35364405352378e-188	2	Rilpl2
Egr1	9.19472858583941e-188	1.0086836388647	0.426	0.11	2.90755707341414e-183	2	Egr1
Ly6a2	3.7751691944514e-186	-0.868027956543116	0.977	0.972	1.19378400266942e-181	2	Ly6a
Ms4a1	2.36443323858604e-178	0.579504821725177	0.507	0.155	7.47681078705678e-174	2	Ms4a1
Pdia41	7.97098372595621e-177	0.494357364956959	0.99	0.951	2.52058447382187e-172	2	Pdia4
Nfkbia2	1.74969732695095e-175	0.692752870276389	0.963	0.816	5.5328928872843e-171	2	Nfkbia
Ubc2	4.28110437821589e-175	0.710445995135372	0.958	0.822	1.35377082647943e-170	2	Ubc
Rpl38	1.72127917307084e-173	-0.551406551404942	0.963	0.969	5.44302900108462e-169	2	Rpl38
Serinc31	2.58917450864027e-171	-0.649692105692738	0.82	0.933	8.18748763122226e-167	2	Serinc3
Socs3	3.54043517996065e-170	0.646647292253482	0.27	0.043	1.11955641260716e-165	2	Socs3
Fosb2	1.34525228976339e-167	0.704024658939219	0.701	0.314	4.25395679068978e-163	2	Fosb
Cyba1	3.5037096410595e-167	0.472942765548133	0.996	0.968	1.10794306269584e-162	2	Cyba
Lgals3bp2	4.95935251826376e-166	-0.939333647825798	0.159	0.615	1.56824645332537e-161	2	Lgals3bp
H2-T232	1.69639599369582e-164	-0.769181208763158	0.599	0.842	5.36434341126493e-160	2	H2-T23
Gem	1.16194249161442e-160	0.831276320776628	0.339	0.076	3.67429454698311e-156	2	Gem
Rpl37a1	2.66152074686051e-160	-0.48751969282736	0.99	0.982	8.41626090572231e-156	2	Rpl37a
Junb2	6.94947781926289e-160	0.948993263623265	0.861	0.641	2.19756387600731e-155	2	Junb
Arf61	2.92197150730078e-159	-0.85929786605853	0.04	0.488	9.23985830038653e-155	2	Arf6
Spcs2	1.02322212479614e-157	0.386828932608943	0.996	0.974	3.23563300303036e-153	2	Spcs2
Pycard2	2.30251099984391e-157	-0.878752065787424	0.477	0.784	7.2810002837064e-153	2	Pycard
Ost41	2.68892095536703e-157	-0.50513196961147	0.938	0.957	8.50290584506161e-153	2	Ost4
Atp5e1	2.49338298389833e-154	-0.469569548516218	0.954	0.962	7.8845756716833e-150	2	Atp5e
Bst21	2.48734222311668e-152	-0.736525704385118	0.697	0.886	7.86547357793956e-148	2	Bst2
Rpl371	5.28171177933069e-152	-0.460019315526729	0.995	0.985	1.67018289885995e-147	2	Rpl37
Hspa51	1.67419695497863e-150	0.474759509429158	0.996	0.934	5.29414561103341e-146	2	Hspa5
Slc3a22	3.02478305548184e-150	0.797714217351742	0.961	0.858	9.56496897804467e-146	2	Slc3a2
Zfp36l12	7.18255785813566e-150	0.811600963053666	0.782	0.469	2.27126844589966e-145	2	Zfp36l1
Cox7c1	1.18434480032616e-146	-0.561069211950476	0.838	0.918	3.74513512759139e-142	2	Cox7c
mt-Nd4	1.90318611595723e-146	-0.503705013743378	0.948	0.977	6.01825513587996e-142	2	mt-Nd4
Arf41	1.03300090841094e-145	0.506795522429081	0.962	0.846	3.26655547257708e-141	2	Arf4
Ybx11	1.28620138229355e-143	-0.795689693522833	0.256	0.647	4.06722601108868e-139	2	Ybx1
Dusp11	3.81717992317804e-143	0.812224756765866	0.495	0.173	1.20706863530736e-138	2	Dusp1
Map2k22	2.25134081021974e-142	-0.773981585998238	0.236	0.633	7.11918991007686e-138	2	Map2k2
Rab2a2	2.31930681174747e-140	-0.760062994053503	0.198	0.607	7.33411200010786e-136	2	Rab2a
Rps27	1.31996894217774e-138	-0.540190715157213	0.938	0.96	4.17400578895444e-134	2	Rps27
H3f3b2	4.74348350391221e-138	0.449398341644297	0.999	0.987	1.49998435360712e-133	2	H3f3b
Pdia61	5.4496663403312e-138	0.487826855533289	0.978	0.887	1.72329349013953e-133	2	Pdia6
B2m2	2.1653536460629e-137	-0.421474445472304	1	0.996	6.84728129958011e-133	2	B2m
Pnrc11	4.08222006182147e-137	-0.80721836794173	0.169	0.575	1.29087962794919e-132	2	Pnrc1
P4hb1	1.50832201507873e-136	0.472772227966745	0.955	0.807	4.76961587608196e-132	2	P4hb
Cd521	8.78889340574735e-136	0.772758754621668	0.985	0.896	2.77922387276543e-131	2	Cd52
Slamf71	7.36520169262372e-134	0.453980907215688	0.972	0.872	2.32902407924147e-129	2	Slamf7
Ppp1r15a2	3.4481054127268e-133	0.815491916483464	0.566	0.248	1.09035989361247e-128	2	Ppp1r15a
mt-Nd4l	6.96739714974149e-133	-0.403643205019513	0.998	0.995	2.20323032669125e-128	2	mt-Nd4l
Cited21	1.18836856465171e-131	-0.895256957988062	0.152	0.548	3.75785907514164e-127	2	Cited2
Hnrnpab	3.05243546142485e-131	-0.770709946513334	0.158	0.551	9.65241141611765e-127	2	Hnrnpab
Pcbp21	4.08456781062384e-131	-0.648313548336553	0.607	0.824	1.29162203307547e-126	2	Pcbp2
Marc22	5.11876833641323e-131	-0.730941400793263	0.308	0.668	1.61865692334059e-126	2	Marc2
Cd74	9.49077854725146e-128	0.353082964975298	1	0.997	3.00117399221186e-123	2	Cd74
Gm472831	1.54867889391461e-126	-0.760637396209009	0.016	0.39	4.89723239833677e-122	2	Gm47283
Eif5a1	5.36014702835699e-125	0.415141836337818	0.972	0.893	1.69498569330705e-120	2	Eif5a
mt-Nd31	1.95085087922605e-120	-0.70248472441397	0.4	0.727	6.16898065028862e-116	2	mt-Nd3
Wnt10a	3.55987363272894e-120	0.567466369835559	0.407	0.139	1.12570324014155e-115	2	Wnt10a
Laptm52	1.73636361782172e-119	0.772750379663336	0.636	0.335	5.49072903227586e-115	2	Laptm5
Rab5if2	5.04711935543898e-119	-0.684575835152377	0.072	0.443	1.59600008257691e-114	2	Rab5if
Eif3f1	4.67654662223955e-118	-0.605077525321868	0.665	0.84	1.47881757288459e-113	2	Eif3f
Rpl39	4.26210485706836e-115	-0.425534582763916	0.983	0.976	1.34776279790216e-110	2	Rpl39
Ptpn62	3.65689275886033e-114	0.601605031289077	0.622	0.319	1.15638262820681e-109	2	Ptpn6
Cox172	4.9030588474432e-114	-0.554960336318589	0.717	0.869	1.55044526873849e-109	2	Cox17
Atp2a31	8.11978245495462e-114	-0.693548646138927	0.12	0.493	2.56763760790575e-109	2	Atp2a3
Rpl35	9.81742721929775e-113	-0.354468053507217	0.993	0.983	3.10446683528633e-108	2	Rpl35
Pdia31	2.37253780476684e-112	0.463301314760708	0.945	0.829	7.50243904623372e-108	2	Pdia3
Jund	4.75178371420455e-109	-0.612144139033405	0.558	0.808	1.50260904610576e-104	2	Jund
Srsf21	2.66882240694754e-105	-0.681728568049004	0.131	0.479	8.43935021524952e-101	2	Srsf2
Cd692	3.55280402739727e-105	0.808543856331653	0.526	0.24	1.12346768954356e-100	2	Cd69
Gpr18	2.33656816079916e-104	0.550739275824848	0.381	0.138	7.38869583807911e-100	2	Gpr18
Herpud11	8.24251166609716e-104	0.464252002705213	0.984	0.921	2.60644703905324e-99	2	Herpud1
Sqstm11	3.55064578711012e-103	0.533147372101638	0.874	0.723	1.12278521079996e-98	2	Sqstm1
Ly6e1	2.56761360047155e-102	0.332758720381164	0.998	0.991	8.11930772741112e-98	2	Ly6e
Ppp1cc	4.94164761627071e-102	-0.631855825832321	0.099	0.447	1.56264780921712e-97	2	Ppp1cc
Ckap41	2.10760776287827e-101	-0.635583730331503	0.42	0.713	6.66467726777366e-97	2	Ckap4
Tmbim61	2.54357390089727e-101	0.387396745062325	0.962	0.888	8.04328938941734e-97	2	Tmbim6
mt-Co2	2.60004820166021e-101	-0.266464821097559	1	0.997	8.2218724232899e-97	2	mt-Co2
Rnf1871	1.55685453183933e-98	-0.630262951417194	0.082	0.419	4.92308540058234e-94	2	Rnf187
Selenow	2.77290764363988e-98	-0.397143810211471	0.931	0.969	8.76848855071803e-94	2	Selenow
Ctsb1	4.73887055702007e-98	0.404215486220323	0.939	0.814	1.49852564754089e-93	2	Ctsb
Erp291	1.82371894058011e-97	0.437198871007732	0.927	0.798	5.76696403390242e-93	2	Erp29
Gm47230	3.3503735299429e-97	0.462451805250664	0.254	0.066	1.05945511763854e-92	2	Gm47230
Ndufa31	5.50241411642094e-97	-0.511025813690466	0.605	0.807	1.73997339189463e-92	2	Ndufa3
Dad1	7.46567842073593e-97	0.344427083823197	0.978	0.927	2.36079683020512e-92	2	Dad1
Cope	2.76483647231839e-96	0.367650502609972	0.976	0.91	8.74296589276521e-92	2	Cope
H13	9.69523920379485e-96	0.350812627434217	0.988	0.96	3.06582854102401e-91	2	H13
Rpn21	1.76553527887192e-95	0.4006755897592	0.925	0.808	5.5829756588488e-91	2	Rpn2
Itgal1	3.59319775882016e-95	-0.600807106937359	0.291	0.618	1.13624099529411e-90	2	Itgal
Ndufb1-ps1	2.1264734118595e-92	-0.587067220754283	0.282	0.599	6.72433422298211e-88	2	Ndufb1-ps
Ddost1	9.08190319496222e-92	0.399714609637946	0.958	0.882	2.87187942831095e-87	2	Ddost
Ssr22	1.36600480357961e-91	0.482134061158646	0.913	0.778	4.31958038987945e-87	2	Ssr2
Rpl35a	1.55182605269917e-90	-0.258276747382722	1	0.99	4.90718434384532e-86	2	Rpl35a
Eef21	1.10194614578158e-88	0.345469722996606	0.983	0.953	3.48457410219053e-84	2	Eef2
Fam174a1	2.13862264864366e-88	-0.554672036868563	0.071	0.387	6.76275253954099e-84	2	Fam174a
Cd24a2	1.88430146528728e-87	0.557773965000196	0.838	0.663	5.95853809353142e-83	2	Cd24a
Mzb12	6.95937685841578e-87	0.413959178619754	0.999	0.983	2.20069415016824e-82	2	Mzb1
Klf62	1.86363763791599e-86	0.626734341285731	0.468	0.219	5.89319493861794e-82	2	Klf6
Ubac2	5.50709135189376e-86	0.50485025399509	0.572	0.326	1.74145242729584e-81	2	Ubac2
Ifitm31	8.19712220763924e-86	-0.965034190162853	0.211	0.515	2.59209398449968e-81	2	Ifitm3
Dcun1d5	1.0815262479992e-85	-0.546810868830567	0.09	0.398	3.42000230142308e-81	2	Dcun1d5
Rpl36	1.04377011691975e-83	-0.319148968443736	0.984	0.976	3.30060986372362e-79	2	Rpl36
Atp5mpl1	3.54103662001425e-83	-0.478703763976614	0.614	0.791	1.11974659998091e-78	2	Atp5mpl
Plac81	6.86852452134205e-83	-0.768798008278629	0.142	0.452	2.17196482413878e-78	2	Plac8
Ndufa13	1.36271345175213e-82	-0.410426916966853	0.853	0.915	4.3091724771306e-78	2	Ndufa1
Rraga1	1.75547960690263e-82	0.483086959398648	0.592	0.346	5.55117761294748e-78	2	Rraga
Stt3a1	1.84489700127701e-82	0.44201632675351	0.735	0.517	5.83393329743815e-78	2	Stt3a
Gpx41	2.98611895317878e-82	0.353943167039969	0.966	0.897	9.44270535374194e-78	2	Gpx4
Sept72	4.92782162334712e-82	0.441410105409462	0.749	0.514	1.55827575373483e-77	2	Sept7
Iscu1	5.16917775674388e-82	-0.558806498996015	0.289	0.595	1.63459739023755e-77	2	Iscu
Selenof	6.32197035421109e-80	0.34795309933567	0.956	0.885	1.99913346540863e-75	2	Selenof
Atp5md2	9.66401601600183e-80	-0.460891414758888	0.565	0.776	3.0559551445801e-75	2	Atp5md
Rala1	3.59306675143e-79	-0.490159011700167	0.056	0.342	1.13619956813719e-74	2	Rala
Rbm31	1.59226292197183e-78	0.311276472992296	0.984	0.936	5.03505381185934e-74	2	Rbm3
Tmed21	5.09761133994012e-78	-0.459562694486001	0.64	0.82	1.61196665791587e-73	2	Tmed2
Arf1	7.62119094316252e-78	0.356139731319071	0.92	0.81	2.40997300004685e-73	2	Arf1
Luc7l21	2.22963193058089e-77	-0.533272850054033	0.296	0.589	7.05054209088288e-73	2	Luc7l2
Rpl17	6.44732540457163e-77	0.252515342274651	0.996	0.986	2.03877323943364e-72	2	Rpl17
Vapa1	1.07622200122897e-76	-0.512481828118119	0.157	0.462	3.40322921228623e-72	2	Vapa
Rpl141	1.16783589886374e-76	0.262934728438088	0.999	0.978	3.69293067938693e-72	2	Rpl14
Dnajb13	2.88272753192608e-72	0.773075596595113	0.444	0.227	9.11576100145664e-68	2	Dnajb1
Tmem248	4.42112563587594e-72	-0.514900995765852	0.13	0.416	1.39804834857669e-67	2	Tmem248
Eif4a11	1.1386253581812e-71	0.388797239657773	0.812	0.639	3.6005611076406e-67	2	Eif4a1
Txn11	1.95713333744553e-71	-0.428989617520755	0.79	0.877	6.18884703967025e-67	2	Txn1
Actg12	1.230825097378e-70	0.483036101349741	0.615	0.362	3.89211512292871e-66	2	Actg1
Ndufv31	9.78965454516793e-70	-0.390779356605677	0.782	0.879	3.095684560273e-65	2	Ndufv3
Hsp90ab1	8.04670136206767e-69	0.295904593254736	0.988	0.957	2.54452790471304e-64	2	Hsp90ab1
Oosp1	2.50107292430635e-68	0.365708901002382	0.916	0.724	7.90889280124153e-64	2	Oosp1
Rpn12	2.13775642373554e-67	0.369470845325132	0.905	0.812	6.76001336313651e-63	2	Rpn1
Atp5j2	3.76109450360966e-67	-0.323649125408168	0.891	0.931	1.18933330393145e-62	2	Atp5j2
Ccdc28b	5.71008613697522e-67	0.390966857778272	0.41	0.198	1.80564343823431e-62	2	Ccdc28b
Crip11	6.11915813293665e-67	-0.731504121630429	0.427	0.666	1.93500018479723e-62	2	Crip1
Epcam1	7.83961136943211e-67	-0.58315679992306	0.353	0.6	2.47904190724182e-62	2	Epcam
mt-Nd2	1.07087885918992e-65	-0.350006843207352	0.941	0.97	3.38633312853036e-61	2	mt-Nd2
Srgn	2.48635898439532e-65	0.326269978730872	0.983	0.952	7.86236438045489e-61	2	Srgn
Nfkbiz	4.46295083899669e-65	0.395051132155843	0.261	0.093	1.41127431430753e-60	2	Nfkbiz
Aldoa1	1.42195027799292e-63	0.366290971701518	0.863	0.718	4.49649116906923e-59	2	Aldoa
Pon31	1.48371994296774e-63	0.417806269060051	0.784	0.593	4.69181920365259e-59	2	Pon3
Cd53	2.81573099563374e-63	0.376799614722747	0.795	0.621	8.903904554393e-59	2	Cd53
Tmed10	3.52496051903969e-63	0.255552990686224	0.989	0.962	1.11466301533073e-58	2	Tmed10
Spon11	3.59277287609279e-63	-0.487122015384506	0.03	0.262	1.13610663887806e-58	2	Spon1
Irf12	5.86632908840253e-63	0.516306638237047	0.474	0.268	1.85505058433465e-58	2	Irf1
Cacna1h	1.19011263212946e-61	-0.482582129337228	0.244	0.513	3.76337416531977e-57	2	Cacna1h
Dpm3	2.09885975189106e-61	-0.406113963727688	0.63	0.803	6.6370143074299e-57	2	Dpm3
Ptprcap1	2.7829739449384e-61	0.440443652902237	0.641	0.415	8.80032020868421e-57	2	Ptprcap
Trf1	3.35933533762698e-61	-0.461957766258841	0.528	0.734	1.0622890204644e-56	2	Trf
Laptm4a	4.55905619041121e-61	0.281225235541148	0.965	0.889	1.44166474853183e-56	2	Laptm4a
Kdelr1	1.64940827995954e-60	0.345230418515576	0.888	0.781	5.21575886288804e-56	2	Kdelr1
Ppib2	2.83892817459146e-60	0.34450490538309	0.991	0.955	8.9772586736931e-56	2	Ppib
Cox6c	6.60072745898428e-60	-0.34614433056066	0.782	0.88	2.08728203708001e-55	2	Cox6c
Sec61g1	6.84302216359884e-60	-0.288764959321189	0.968	0.963	2.16390046857322e-55	2	Sec61g
Atp5k1	1.17473951868366e-59	-0.447090066604974	0.248	0.512	3.71476130598147e-55	2	Atp5k
Capg1	2.79007141805133e-59	0.436487037383286	0.713	0.519	8.82276383816191e-55	2	Capg
H2-K11	7.24471571978867e-59	-0.34290862088402	0.996	0.985	2.29092400491157e-54	2	H2-K1
mt-Nd1	4.34965146410943e-58	-0.282498751590417	0.989	0.988	1.37544678598068e-53	2	mt-Nd1
Slc7a7	5.94942221829744e-58	0.325378504060544	0.307	0.131	1.88132629387002e-53	2	Slc7a7
Cox7a2	5.57595487165433e-57	-0.31856316016268	0.807	0.886	1.76322844951453e-52	2	Cox7a2
Ddx51	8.78474937226172e-57	0.303842883743626	0.955	0.922	2.7779134464966e-52	2	Ddx5
Vpreb3	9.47227575130366e-57	-0.685675556186239	0.074	0.304	2.99532303807724e-52	2	Vpreb3
Bmyc	1.28012856454105e-56	0.392731350523323	0.388	0.199	4.04802254679171e-52	2	Bmyc
Rrbp11	1.65984642065434e-56	-0.382460466058035	0.722	0.86	5.24876635139315e-52	2	Rrbp1
Pim2	3.13911811088254e-56	0.449160794154629	0.439	0.237	9.92651929023276e-52	2	Pim2
Crlf21	3.90637675954713e-56	0.433197989511649	0.568	0.375	1.23527445890399e-51	2	Crlf2
Eif3i	4.47828236380614e-56	0.331769140620947	0.827	0.705	1.41612244908278e-51	2	Eif3i
Gnai2	7.28902983021047e-56	-0.462934570031103	0.274	0.526	2.30493701290916e-51	2	Gnai2
Prr51	1.38805477226218e-55	-0.417152468007018	0.532	0.737	4.38930680084748e-51	2	Prr5
Ccnd21	1.9032100096933e-55	-0.599946369415901	0.455	0.645	6.01833069265215e-51	2	Ccnd2
Uqcr11	2.79476635623186e-55	-0.353157087829	0.701	0.844	8.8376101716764e-51	2	Uqcr11
Rgcc1	9.36121227190291e-55	0.416951714711508	0.854	0.684	2.96020254462114e-50	2	Rgcc
Cdv3	1.06880929064473e-54	-0.438224175162679	0.129	0.369	3.37978873887676e-50	2	Cdv3
Lamp21	1.59429579261711e-54	0.356080277088005	0.635	0.436	5.04148215541382e-50	2	Lamp2
Cybb2	1.93919667969745e-54	0.38900925310864	0.716	0.534	6.13212774053927e-50	2	Cybb
Tcf3	2.00607756879349e-53	-0.422964099708234	0.106	0.338	6.34361848803879e-49	2	Tcf3
Kdelr21	4.05815346550198e-53	0.332763118448297	0.758	0.589	1.28326928886104e-48	2	Kdelr2
Ywhaq1	5.40214990920603e-53	-0.423739004889946	0.167	0.416	1.70826784428913e-48	2	Ywhaq
St6gal1	1.52330060782397e-52	-0.499273116726194	0.399	0.632	4.81698118206095e-48	2	St6gal1
Ddit3	4.66007967819627e-52	0.327057052024709	0.257	0.103	1.47361039583922e-47	2	Ddit3
Chchd10	8.13142210541062e-52	-0.34229384024374	0.657	0.825	2.57131829817295e-47	2	Chchd10
Rac21	1.20210124118225e-51	0.358858660466994	0.791	0.644	3.80128454486652e-47	2	Rac2
Rac1	4.96232003105918e-51	-0.390964362930762	0.094	0.321	1.56918484022153e-46	2	Rac1
Derl31	1.67925539756065e-50	0.281048777574054	0.941	0.866	5.3101414181663e-46	2	Derl3
Ggh3	0	1.71140775213466	0.936	0.184	0	3	Ggh
Fos3	0	1.47199928860864	0.947	0.576	0	3	Fos
Jun3	0	1.45494435634206	0.942	0.451	0	3	Jun
Slamf92	0	1.24373635371369	0.783	0.193	0	3	Slamf9
Pon32	0	1.22050598804652	0.952	0.573	0	3	Pon3
Rps292	0	-0.962050296767611	0.949	0.967	0	3	Rps29
Tmsb4x1	0	-2.11677774794666	0.166	0.832	0	3	Tmsb4x
Ubb2	9.82076780765459e-306	0.600037085072669	1	0.992	3.10552319613653e-301	3	Ubb
Sel1l	3.08039512630496e-305	1.03600204113523	0.985	0.858	9.74082546840153e-301	3	Sel1l
Ubc3	9.53902779548691e-302	1.02005643427959	0.972	0.821	3.01643136948887e-297	3	Ubc
Xist3	1.00270165301551e-298	-1.68000495952032	0.001	0.671	3.17074316716566e-294	3	Xist
Rps212	7.96744735090008e-293	-0.760526773376082	0.967	0.975	2.51946620130162e-288	3	Rps21
Il5ra	1.27033259064686e-291	0.623222745800854	0.408	0.058	4.01704571814351e-287	3	Il5ra
Dusp12	4.07137981671512e-290	1.0850589728764	0.623	0.158	1.28745172564165e-285	3	Dusp1
Junb3	4.70275117068944e-286	1.26226674248231	0.934	0.633	1.48710397519542e-281	3	Junb
Fosb3	3.96981969450412e-280	0.913769013449542	0.796	0.304	1.25533638379609e-275	3	Fosb
Ctss3	2.98366990985301e-277	0.737557801328817	0.998	0.878	9.4349609889372e-273	3	Ctss
Ier23	1.34642098756082e-270	1.25429451527592	0.796	0.346	4.25765244686484e-266	3	Ier2
Cst3	3.47796843505954e-268	0.598785315427591	0.999	0.972	1.09980317853453e-263	3	Cst3
Oosp11	1.3614693719734e-267	0.787075076653258	0.971	0.718	4.3052384480543e-263	3	Oosp1
Ifi27l2a3	4.00772852364821e-267	-1.96979755974734	0.5	0.829	1.26732391374804e-262	3	Ifi27l2a
Rps271	1.06323113199977e-266	-0.817117393543662	0.92	0.962	3.36214948560966e-262	3	Rps27
Slc3a23	1.08813552068402e-266	0.880305919109016	0.988	0.855	3.44090214350699e-262	3	Slc3a2
Rps282	2.40385163307437e-266	-0.804880510233144	0.953	0.963	7.60145963410776e-262	3	Rps28
Ly6e2	1.659634552844e-253	0.548740644395036	0.998	0.991	5.24809638300328e-249	3	Ly6e
Rpl391	8.03389507236275e-251	-0.678265062599621	0.982	0.976	2.54047829978255e-246	3	Rpl39
Cldn71	1.50218109482737e-243	0.813068470118909	0.651	0.209	4.7501970580631e-239	3	Cldn7
Tmbim62	5.98429057991686e-241	0.606846992525756	0.99	0.885	1.89235236718131e-236	3	Tmbim6
Rpl372	7.9130543437227e-238	-0.610351311676808	0.995	0.985	2.50226604457199e-233	3	Rpl37
Zfp363	3.25432349819641e-237	1.10103840153173	0.937	0.705	1.02908217659967e-232	3	Zfp36
Cd741	6.74330522203326e-237	0.493588054382504	1	0.997	2.13236797731136e-232	3	Cd74
Txndc113	1.52524367114965e-232	-1.12380149621161	0.507	0.829	4.82312553690943e-228	3	Txndc11
Rpl381	2.27767813717624e-230	-0.664352511771247	0.961	0.969	7.2024738053787e-226	3	Rpl38
Hepacam2	8.90690763770706e-229	0.768669335784603	0.669	0.237	2.81654233319573e-224	3	Hepacam2
Mt11	4.43586494017928e-227	0.998201709254701	0.914	0.535	1.40270921138349e-222	3	Mt1
Tmsb101	3.1486290323442e-225	-1.10630064017927	0.696	0.932	9.95659472607882e-221	3	Tmsb10
Gpx42	2.12572212571421e-220	0.59129984874563	0.988	0.894	6.72195850593347e-216	3	Gpx4
Rpl37a2	3.7638771601835e-217	-0.588736402380491	0.987	0.982	1.19021323559323e-212	3	Rpl37a
Rpl412	4.83698041255204e-216	-0.404128527039219	0.999	0.994	1.52954994605721e-211	3	Rpl41
Ctsb2	5.05479088819282e-214	0.670160284291446	0.969	0.811	1.59842597466433e-209	3	Ctsb
Rpl351	1.00050874238926e-200	-0.497190087650544	0.989	0.983	3.16380874518331e-196	3	Rpl35
Slamf72	1.05947308517821e-200	0.570369714390508	0.985	0.871	3.35026578995054e-196	3	Slamf7
Pgam2	4.93758592711498e-197	1.09880588040737	0.464	0.124	1.5613634218723e-192	3	Pgam2
St6gal11	5.22095997972405e-190	-1.02117644069067	0.17	0.66	1.65097196478834e-185	3	St6gal1
Rpl35a1	8.31546038410181e-183	-0.385687355724532	0.999	0.99	2.62951488266067e-178	3	Rpl35a
Pycard3	2.3429886654591e-181	-0.993525163791794	0.478	0.782	7.40899875791476e-177	3	Pycard
Hspa83	2.46575740353406e-181	0.696142755387157	0.962	0.816	7.79721806145539e-177	3	Hspa8
Chst11	1.24742009641983e-180	0.60745129403165	0.757	0.314	3.9445918288988e-176	3	Chst1
Laptm4a1	2.57648212269754e-180	0.524605627744408	0.979	0.888	8.14735176839415e-176	3	Laptm4a
Tnfrsf172	5.15414314478049e-180	0.68906472631383	0.921	0.617	1.62984314524249e-175	3	Tnfrsf17
Ms4a11	4.30098824063619e-179	0.532739458546614	0.524	0.154	1.36005850145397e-174	3	Ms4a1
Rps15a	5.13899812136967e-176	-0.403591482504956	0.998	0.989	1.62505398593952e-171	3	Rps15a
Cpq	8.14741272537407e-169	0.605567177971718	0.348	0.076	2.57637485201779e-164	3	Cpq
Hspa52	2.20026752525231e-168	0.790150074153439	0.989	0.935	6.95768596835286e-164	3	Hspa5
Atp5e2	9.73356665299748e-168	-0.499391326649833	0.952	0.962	3.07794844701086e-163	3	Atp5e
Rps26	1.25592195901457e-166	-0.417979791680351	0.995	0.987	3.97147641879586e-162	3	Rps26
mt-Atp82	3.38859365728564e-162	-0.670779806854192	0.865	0.935	1.07154108630686e-157	3	mt-Atp8
Phlda1	1.88046281371087e-159	0.716677395533868	0.263	0.044	5.94639950951652e-155	3	Phlda1
Ly6d1	9.89202757022215e-159	0.596342784169779	0.993	0.853	3.12805695825565e-154	3	Ly6d
Pdia62	1.30323647347837e-157	0.561129746529482	0.978	0.887	4.12109437643331e-153	3	Pdia6
Prg21	9.41493060918897e-155	-1.12040197548048	0.544	0.849	2.97718935723774e-150	3	Prg2
Gm472301	9.50226464534032e-154	0.532570519866804	0.302	0.061	3.00480612614952e-149	3	Gm47230
Cox173	3.74358716088727e-152	-0.669160167681942	0.707	0.87	1.18379713201577e-147	3	Cox17
Man1a	4.90322770680005e-150	-0.805827704874846	0.219	0.648	1.55049866544431e-145	3	Man1a
Arf62	1.48558014355787e-149	-0.848603426664986	0.054	0.485	4.69770152995869e-145	3	Arf6
P4hb2	1.19513384068228e-148	0.554336781125816	0.949	0.808	3.77925223100552e-144	3	P4hb
Pcbp22	4.1795761118111e-148	-0.701863005160211	0.605	0.823	1.32166555807691e-143	3	Pcbp2
Hsd11b1	4.7318617648051e-147	0.645833612590112	0.704	0.352	1.49630932726667e-142	3	Hsd11b1
Ifitm32	6.91834657471937e-147	-1.32541884869681	0.104	0.528	2.18771955385776e-142	3	Ifitm3
Edem13	1.98177074916032e-146	-0.726141481216406	0.927	0.935	6.26675546299475e-142	3	Edem1
Eif3f2	7.42083129280771e-146	-0.685774867196951	0.654	0.841	2.34661527141165e-141	3	Eif3f
Rps24	1.30614710434761e-144	-0.317021029492067	1	0.996	4.13029837336801e-140	3	Rps24
Ybx12	2.06059813847599e-143	-0.810142316323303	0.259	0.645	6.51602343348877e-139	3	Ybx1
Rab20	2.4911741891461e-143	0.457934799704026	0.323	0.076	7.87759102091781e-139	3	Rab20
Ppp1r15a3	1.92603421940858e-137	0.70192770996678	0.591	0.246	6.0905054086138e-133	3	Ppp1r15a
Bst22	4.44701249061927e-135	-0.705023863781672	0.761	0.878	1.40623428978362e-130	3	Bst2
Pnrc12	5.57613669656273e-134	-0.820529297940619	0.18	0.573	1.76328594618707e-129	3	Pnrc1
Sec61g2	1.0418176571641e-133	-0.461610851059844	0.957	0.965	3.29443579548431e-129	3	Sec61g
Akr1b31	3.6285016066611e-131	0.679110938203982	0.76	0.483	1.14740477805837e-126	3	Akr1b3
Rpl361	4.46919561056893e-130	-0.413324429054934	0.982	0.976	1.41324903597411e-125	3	Rpl36
H2-K12	1.19062420425336e-129	-0.535988435834136	0.993	0.985	3.76499185868997e-125	3	H2-K1
Cyba2	3.54982387246955e-129	0.39412575499599	0.997	0.968	1.12252530495232e-124	3	Cyba
Gm472832	2.029657849851e-128	-0.776575494514264	0.007	0.39	6.41818405279884e-124	3	Gm47283
B3galnt1	9.93807429548715e-128	0.450358060355563	0.35	0.097	3.14261785371895e-123	3	B3galnt1
Map2k23	2.32542341262479e-127	-0.737440486944045	0.266	0.628	7.3534539154021e-123	3	Map2k2
Rps20	2.46546650174603e-127	-0.313492894422831	1	0.993	7.79629817182128e-123	3	Rps20
Napsa2	3.53623217271799e-127	-0.800165316889505	0.139	0.539	1.11822733765688e-122	3	Napsa
Ost42	1.05058827486064e-126	-0.451821091871457	0.953	0.955	3.32217024276431e-122	3	Ost4
Sept73	2.23362169488164e-125	0.562564567868543	0.815	0.506	7.06315852355472e-121	3	Sept7
Wnt10a1	8.26778527474524e-122	0.502718237748298	0.421	0.138	2.61443905957994e-117	3	Wnt10a
Rpl34	2.1338304537404e-121	-0.304813934216727	0.999	0.988	6.74759866081791e-117	3	Rpl34
Pdia42	1.72949654172057e-120	0.475934817202333	0.994	0.95	5.46901396422878e-116	3	Pdia4
Marc23	3.23638754255084e-120	-0.704795999649681	0.327	0.664	1.02341046870543e-115	3	Marc2
Actb1	4.72701341676499e-120	0.36034236719874	0.995	0.976	1.49477618264942e-115	3	Actb
Hnrnpab1	7.76403570616026e-120	-0.754335951007642	0.182	0.546	2.455143371002e-115	3	Hnrnpab
Rplp2	1.00829444549558e-119	-0.35776325563073	0.985	0.981	3.18842869554613e-115	3	Rplp2
Tmx4	7.32478826194853e-119	0.738574060621166	0.325	0.091	2.31624454419336e-114	3	Tmx4
Herpud12	1.97547394431242e-115	0.61349943118556	0.976	0.922	6.24684370670475e-111	3	Herpud1
Rplp1	2.18173244003442e-114	-0.313306281569824	0.998	0.989	6.89907432187686e-110	3	Rplp1
Serinc32	2.85773061714671e-114	-0.521209032143459	0.881	0.925	9.03671575754133e-110	3	Serinc3
H2-T233	5.67469804857883e-114	-0.627109682252367	0.679	0.831	1.7944530169216e-109	3	H2-T23
Klf63	1.48158483745402e-111	0.678912914053588	0.512	0.215	4.68506757299712e-107	3	Klf6
Trp53inp1	3.64841875407785e-111	-0.72174580425686	0.585	0.834	1.1537029784145e-106	3	Trp53inp1
Spns3	5.5806176893714e-111	0.423240385696452	0.327	0.093	1.76470292573303e-106	3	Spns3
Grhpr	2.5792988152149e-110	0.404943771769138	0.337	0.102	8.15625871347256e-106	3	Grhpr
Cited22	3.72211910043807e-110	-0.829044911817294	0.192	0.542	1.17700850194053e-105	3	Cited2
Rab5if3	4.28984547081406e-110	-0.662468100996989	0.081	0.441	1.35653493478082e-105	3	Rab5if
Myl12b	8.92707541440697e-110	0.429097383443901	0.947	0.84	2.82291978754377e-105	3	Myl12b
Rhob1	6.67415129170282e-109	0.670630539115753	0.73	0.449	2.11050012146226e-104	3	Rhob
Ndufa4	4.39069088448473e-107	-0.469638676698861	0.903	0.94	1.38842427149176e-102	3	Ndufa4
Gabarap	4.50387710383088e-107	0.368615574445416	0.979	0.92	1.4242160177734e-102	3	Gabarap
Rab2a3	4.67668096282438e-107	-0.670142420642205	0.264	0.597	1.47886005406432e-102	3	Rab2a
Grn	5.56166617287781e-106	0.493696020617147	0.929	0.725	1.75871007718742e-101	3	Grn
Mt2	2.31436827405119e-105	0.557738654765342	0.553	0.248	7.31849535620467e-101	3	Mt2
Srsf22	4.24591788916694e-105	-0.686986423845194	0.127	0.478	1.34264415491237e-100	3	Srsf2
Tmem2581	1.02085176487617e-104	-0.432180653803354	0.897	0.937	3.22813745089141e-100	3	Tmem258
Rpl36a	1.30882485380301e-104	-0.400935381375302	0.962	0.965	4.13876595269589e-100	3	Rpl36a
Glipr11	2.98999841950494e-104	-0.850994971605238	0.187	0.532	9.45497300215854e-100	3	Glipr1
Limd2	4.68112375557416e-104	-0.720452621149552	0.082	0.425	1.48026495398766e-99	3	Limd2
Gm433052	4.85285980385446e-103	0.643370269607246	0.611	0.311	1.53457132717486e-98	3	Gm43305
Dnajb14	9.04128049410512e-103	0.883863974061476	0.492	0.222	2.85903371784592e-98	3	Dnajb1
Shisa5	3.06317296183528e-102	-0.496048197349392	0.795	0.93	9.68636553991554e-98	3	Shisa5
Ppp1cc1	3.27210560324804e-102	-0.640531814919072	0.094	0.446	1.0347052338591e-97	3	Ppp1cc
Zfp36l13	6.13100010074225e-102	0.586592186083377	0.759	0.473	1.93874485185672e-97	3	Zfp36l1
Tsc22d32	6.46773614225739e-101	0.544549652198646	0.557	0.258	2.04522752290463e-96	3	Tsc22d3
Myl12a1	9.99233141702801e-101	0.466874700075928	0.915	0.741	3.1597750406926e-96	3	Myl12a
Ctsw	1.47305202953883e-100	0.420011813379504	0.313	0.093	4.6580851278077e-96	3	Ctsw
Erp292	1.60170635121804e-100	0.405076358093791	0.947	0.796	5.06491582382169e-96	3	Erp29
Tmed101	1.66416198755404e-100	0.324180179257818	0.993	0.962	5.2624130370434e-96	3	Tmed10
Selenow1	1.87765610339821e-100	-0.400951612657187	0.946	0.967	5.93752413016582e-96	3	Selenow
Eif5a2	3.60998164875465e-99	0.36105559594189	0.973	0.893	1.1415483969692e-94	3	Eif5a
Ckap42	2.82795164765933e-98	-0.613536548430745	0.446	0.709	8.94254870022834e-94	3	Ckap4
Cd522	3.4313773792806e-95	0.524135765982148	0.984	0.897	1.08507015487611e-90	3	Cd52
Fcrla	3.85495861595567e-94	0.485695684273677	0.883	0.674	1.2190150135375e-89	3	Fcrla
Sqstm12	6.61311174678238e-93	0.447587155721099	0.877	0.723	2.09119819656752e-88	3	Sqstm1
Spcs21	6.86170548435589e-93	0.287411291324049	0.997	0.973	2.16980850826302e-88	3	Spcs2
Ddx52	2.30198962456273e-92	0.366879809528633	0.973	0.92	7.27935159079226e-88	3	Ddx5
Lamp22	2.9453926304793e-92	0.4702205022288	0.704	0.428	9.31392057610166e-88	3	Lamp2
Mdh12	5.79105399386188e-92	0.411015216740495	0.904	0.711	1.831247093939e-87	3	Mdh1
Luc7l22	8.55191192995781e-91	-0.603273084257164	0.277	0.591	2.70428559049126e-86	3	Luc7l2
H131	1.46670466784429e-90	0.293076406048156	0.996	0.96	4.63801350065721e-86	3	H13
Ftl1	5.70368339478858e-90	0.266719096317613	1	0.993	1.80361876310004e-85	3	Ftl1
Coro1a	6.30611632581884e-90	-0.755310858207	0.207	0.513	1.99412010455043e-85	3	Coro1a
Psap	1.59236155558062e-89	0.380474709470307	0.924	0.786	5.03536571105703e-85	3	Psap
H2-Q71	9.34424615294441e-89	-0.686281073938252	0.49	0.717	2.95483751848408e-84	3	H2-Q7
Tecr	1.12783102580845e-88	0.415966119897006	0.866	0.68	3.56642726981149e-84	3	Tecr
H2-Eb12	6.82420652322871e-88	-0.757832447879121	0.146	0.466	2.15795058677538e-83	3	H2-Eb1
Lgals3bp3	1.53532859397428e-87	-0.694473352559386	0.323	0.593	4.85501607986548e-83	3	Lgals3bp
Mgll	5.12307251919987e-87	0.445228956660311	0.444	0.191	1.62001799202138e-82	3	Mgll
Creld21	1.25928403487748e-86	0.539755904647561	0.994	0.954	3.98210797508957e-82	3	Creld2
Nfkbiz1	2.03412848908781e-85	0.353640985565803	0.291	0.09	6.43232110819347e-81	3	Nfkbiz
Rps19	1.36958721628729e-84	-0.313655980423505	0.987	0.983	4.33090869534366e-80	3	Rps19
Ptprcap2	2.12992609293546e-84	-0.754139568856949	0.168	0.476	6.7352522910805e-80	3	Ptprcap
Rpl10	3.10850060185421e-84	-0.252983611815183	0.996	0.989	9.82970060318338e-80	3	Rpl10
Pdia32	1.22283853677172e-83	0.425262377301234	0.949	0.829	3.86686002097952e-79	3	Pdia3
Dcun1d51	2.21259545734519e-83	-0.543847658022525	0.09	0.397	6.99666935521696e-79	3	Dcun1d5
Hvcn1	1.68797113287825e-82	-0.589838002143947	0.032	0.32	5.33770231638761e-78	3	Hvcn1
Wipi11	1.71577638458512e-82	0.45200769201874	0.644	0.374	5.42562808333506e-78	3	Wipi1
Rgcc2	5.44574609423509e-82	0.479222866783653	0.894	0.68	1.72205382991902e-77	3	Rgcc
Ndufb1-ps2	5.63218441202249e-82	-0.565496140885128	0.317	0.593	1.78100935476975e-77	3	Ndufb1-ps
Lars22	8.79103313297538e-82	0.586905736454841	0.973	0.894	2.77990049730948e-77	3	Lars2
Malat1	3.52129793868547e-81	0.330169957999409	0.993	0.998	1.11350483417112e-76	3	Malat1
Sec61b1	4.80882691014762e-81	-0.284076881418803	0.997	0.983	1.52064724552688e-76	3	Sec61b
Mrpl17	2.2893268378412e-80	0.457125861462371	0.735	0.515	7.23930932662144e-76	3	Mrpl17
Rrbp12	3.20766913908547e-80	-0.483984179613294	0.76	0.854	1.01432913516161e-75	3	Rrbp1
Rtn4	3.83621805897806e-80	0.499918051340601	0.682	0.441	1.21308887461004e-75	3	Rtn4
Cox7c2	8.48586593433914e-80	-0.395268512862947	0.917	0.908	2.68340052575672e-75	3	Cox7c
Derl32	1.60667579027255e-79	0.476631266753809	0.946	0.866	5.08063018399985e-75	3	Derl3
Ergic3	2.20174105096092e-79	0.389090916980775	0.885	0.716	6.96234555134862e-75	3	Ergic3
Slc12a2	2.59777928878677e-79	0.386820974112894	0.3	0.103	8.21469766700153e-75	3	Slc12a2
Pld4	2.79521427095991e-79	0.48749446787977	0.504	0.252	8.83902656762943e-75	3	Pld4
Nfkbia3	7.19304067146026e-79	0.470773792974255	0.927	0.821	2.27458332112916e-74	3	Nfkbia
Atp2a32	9.98906195413863e-79	-0.581726947324913	0.185	0.483	3.15874117113772e-74	3	Atp2a3
Vapa2	1.86758177385144e-78	-0.545887722442166	0.16	0.461	5.90566708527303e-74	3	Vapa
Arf42	5.08714709571009e-78	0.35594097675019	0.943	0.849	1.60865765460544e-73	3	Arf4
Adrb2	3.51811557919054e-75	0.508314014827531	0.411	0.183	1.11249850845163e-70	3	Adrb2
Rnf181	5.33730919715305e-75	0.423880837914852	0.583	0.326	1.68776391432374e-70	3	Rnf181
Fam174a2	2.70491693388987e-74	-0.515217575288541	0.097	0.382	8.55348832834655e-70	3	Fam174a
Rnf1872	3.12038994426846e-74	-0.56302691583159	0.127	0.412	9.86729708176572e-70	3	Rnf187
B2m3	6.15879334703232e-74	-0.305831960363583	1	0.996	1.94753363219856e-69	3	B2m
H3f3b3	1.37798403106642e-73	0.306952319303967	0.996	0.987	4.35746110303822e-69	3	H3f3b
Mef2b	2.52450613838965e-73	0.455395849871635	0.498	0.26	7.98299331081574e-69	3	Mef2b
Ly6a3	3.09029746717391e-73	-0.551283905608915	0.993	0.97	9.77213865069734e-69	3	Ly6a
Ndufa32	7.92695461897474e-73	-0.450985823878117	0.668	0.799	2.50666158961219e-68	3	Ndufa3
Adgre51	8.81921512351107e-73	0.431875080295033	0.532	0.282	2.78881220635667e-68	3	Adgre5
Eef22	4.08479232026805e-72	0.341483412440685	0.985	0.953	1.29169302751516e-67	3	Eef2
Crip12	4.64835819988936e-71	-0.794884625427725	0.45	0.662	1.46990382996901e-66	3	Crip1
Tmem2481	1.0444101183545e-70	-0.529419741410358	0.135	0.414	3.3026336762606e-66	3	Tmem248
AY0361182	2.77839222894341e-70	0.387504884837718	0.786	0.557	8.78583190636486e-66	3	AY036118
a1	1.0606248015058e-69	-0.545357389118086	0.091	0.365	3.35390774732164e-65	3	a
Ctsd1	2.56865260157287e-69	0.416945122950465	0.637	0.398	8.12259325669374e-65	3	Ctsd
Cd81	3.95325239025549e-69	0.292364296775899	0.991	0.933	1.25009747084659e-64	3	Cd81
Atp5mpl2	1.76930844119686e-68	-0.431313996085687	0.665	0.784	5.59490715275272e-64	3	Atp5mpl
Smpdl3a	5.69751793507494e-68	0.361462959661959	0.421	0.191	1.8016691214294e-63	3	Smpdl3a
Rala2	1.49408704555675e-67	-0.457848926128275	0.074	0.338	4.72460205545954e-63	3	Rala
Rps23	2.3170666302272e-67	-0.255676490374592	0.986	0.98	7.32702809810444e-63	3	Rps23
Rap1a	2.56238473097108e-67	0.288211205856344	0.988	0.946	8.10277299627676e-63	3	Rap1a
Rraga2	5.03961086996121e-67	0.439414572447711	0.579	0.349	1.59362574929913e-62	3	Rraga
Dad11	1.0172788498229e-65	0.281475892571585	0.977	0.927	3.21683917890998e-61	3	Dad1
Cdv31	1.08922431893624e-65	-0.487446465402745	0.103	0.371	3.44434514134019e-61	3	Cdv3
Rps293	1.63348946884705e-149	0.469399949969579	0.994	0.962	5.16542039838815e-145	4	Rps29
Rps272	1.3628346527555e-131	0.458426192693438	0.996	0.954	4.30955573894345e-127	4	Rps27
Rps213	3.45572111302887e-128	0.407682555607735	0.999	0.972	1.09276813036199e-123	4	Rps21
Fam214a1	2.84960931965407e-110	0.6879442641567	0.943	0.827	9.01103459061011e-106	4	Fam214a
Rpl362	1.36243897036344e-107	0.357607076175982	0.999	0.975	4.30830451208326e-103	4	Rpl36
Rps241	1.67145395486861e-106	0.277010211505085	1	0.996	5.28547169608552e-102	4	Rps24
Rpl392	1.31243287691509e-102	0.370896791578926	1	0.974	4.15017524338091e-98	4	Rpl39
Ssr41	2.49119003049856e-100	-0.393220799946539	0.998	0.991	7.87764111444256e-96	4	Ssr4
Ly6c23	5.95428630072956e-98	-1.07997074811068	0.757	0.887	1.8828644140167e-93	4	Ly6c2
Rpl37a3	1.045091821132e-94	0.343063192297763	0.996	0.981	3.3047893567836e-90	4	Rpl37a
Rpl382	1.45388631990719e-94	0.365093809544396	0.998	0.965	4.59747932081053e-90	4	Rpl38
Pon33	1.62465224060205e-94	-0.911438586144868	0.28	0.648	5.1374753152318e-90	4	Pon3
Cd742	3.67232184080436e-82	-0.398783134620132	0.998	0.998	1.16126161249916e-77	4	Cd74
St6gal12	5.90218757063934e-82	0.568259841957127	0.783	0.588	1.86638975358757e-77	4	St6gal1
Rps121	2.452230318266e-81	0.359933260025555	0.995	0.979	7.75444271242074e-77	4	Rps12
Rps15a1	3.21724722162942e-75	0.259696769263522	1	0.989	1.01735791642365e-70	4	Rps15a
Txndc51	1.15833611072738e-74	0.375003861151988	0.994	0.977	3.66289044934213e-70	4	Txndc5
Rps283	3.40696075001966e-74	0.338476788214514	0.994	0.959	1.07734912837122e-69	4	Rps28
Prg22	1.03052044390535e-73	0.57217920487385	0.939	0.803	3.2587117477175e-69	4	Prg2
Rpl373	1.15110947057185e-73	0.283249300837565	1	0.985	3.64003836784231e-69	4	Rpl37
Oosp12	1.90601142072335e-71	-0.606243490821653	0.502	0.77	6.02718931461138e-67	4	Oosp1
Itm2b	4.24339408142942e-68	-0.32316076531394	0.994	0.99	1.34184607642961e-63	4	Itm2b
Xist4	8.41093849751998e-65	0.437252807305401	0.841	0.571	2.65970697168577e-60	4	Xist
Ptprcap3	2.17134555068278e-61	0.529959518953306	0.644	0.421	6.8662289003691e-57	4	Ptprcap
Cldn72	1.27879449795577e-60	-0.637125263475045	0.022	0.282	4.04380396143575e-56	4	Cldn7
Ccnd22	6.83470569430719e-56	-0.604795161495591	0.366	0.649	2.16127063465382e-51	4	Ccnd2
Jun4	2.24478362901591e-55	-1.94432331680865	0.281	0.528	7.0984547916741e-51	4	Jun
Fos4	5.1443066881447e-55	-2.09070580267414	0.406	0.638	1.62673266092512e-50	4	Fos
Grn1	3.22736638593107e-54	-0.488285232875528	0.523	0.77	1.02055779855912e-49	4	Grn
Glipr12	6.63446755644946e-53	0.509442593414236	0.656	0.477	2.09795133070045e-48	4	Glipr1
Pld41	1.05397657801466e-51	-0.526375826172974	0.054	0.303	3.33288473499796e-47	4	Pld4
Cst31	1.11876703434083e-51	-0.313652170319541	0.961	0.976	3.53776511599256e-47	4	Cst3
Ggh4	2.49547910567235e-51	-1.25732385641107	0.055	0.289	7.8912040279571e-47	4	Ggh
Eif3f3	3.09880604492952e-51	0.351847624648147	0.902	0.812	9.79904447527614e-47	4	Eif3f
Shisa51	1.91101838337808e-48	0.306085931548085	0.954	0.911	6.04302233191816e-44	4	Shisa5
Selenow2	3.97643374813216e-48	0.271358282434721	0.992	0.962	1.25742787983435e-43	4	Selenow
Pcbp23	3.93184654002284e-46	0.347871869034129	0.887	0.79	1.24332851288602e-41	4	Pcbp2
Ctsb3	5.63349745448818e-46	-0.443625701197397	0.671	0.844	1.78142456505825e-41	4	Ctsb
Fcrla1	9.17111883419418e-45	-0.428105482922015	0.467	0.72	2.90009119774888e-40	4	Fcrla
Man1a1	9.32575652911144e-45	0.447826485311905	0.709	0.589	2.94899072963562e-40	4	Man1a
mt-Atp83	1.23156741709915e-44	0.284833895998565	0.971	0.923	3.89446248635092e-40	4	mt-Atp8
Ucp2	1.55289715040021e-44	-0.374537024914384	0.69	0.859	4.91057136899556e-40	4	Ucp2
Rpl36a1	2.49778973816719e-43	0.252503118762863	0.987	0.962	7.8985107100323e-39	4	Rpl36a
Hsd11b11	1.33618950253496e-42	-0.444012897589416	0.156	0.414	4.22529844491606e-38	4	Hsd11b1
Ssr23	1.88908982662154e-40	-0.424420783217002	0.62	0.811	5.97367984974262e-36	4	Ssr2
Prdx41	2.66462150416026e-40	-0.36148135177576	0.882	0.926	8.42606612045557e-36	4	Prdx4
Tmed102	3.430880840816e-39	-0.2702009030027	0.944	0.967	1.08491313948284e-34	4	Tmed10
Ndufa41	1.33700956619374e-38	0.304032551569586	0.961	0.933	4.22789165021785e-34	4	Ndufa4
Erp293	1.98517101047621e-38	-0.371173886862163	0.641	0.83	6.27750776932786e-34	4	Erp29
Ddost2	1.11687562209351e-36	-0.340718368904542	0.786	0.901	3.53178409218408e-32	4	Ddost
Ppp1cc2	1.62183563833351e-36	0.383981536132096	0.541	0.393	5.12856865553822e-32	4	Ppp1cc
Ccr10	7.59025590359195e-35	0.327818087670796	0.254	0.111	2.40019072183385e-30	4	Ccr10
Pdia63	1.85494487716891e-34	-0.3971645667409	0.809	0.906	5.86570669058353e-30	4	Pdia6
Pnrc13	8.42525157482935e-34	0.359697833523799	0.652	0.516	2.66423305299254e-29	4	Pnrc1
Ly6d2	1.20027507262589e-33	-0.425662897315842	0.756	0.88	3.7955098346576e-29	4	Ly6d
Slamf93	1.43786975010791e-33	-0.495023615073991	0.083	0.276	4.54683172379123e-29	4	Slamf9
Edem21	9.4786766289971e-33	-0.298520839074631	0.881	0.945	2.99734712362146e-28	4	Edem2
Pim1	1.03952248128126e-32	0.313827567554124	0.806	0.713	3.28717799030759e-28	4	Pim1
Fosb4	7.89212673576444e-32	-0.774812237584353	0.182	0.376	2.49564831638343e-27	4	Fosb
Hepacam21	1.34607169092426e-31	-0.387558829844904	0.106	0.303	4.25654790104069e-27	4	Hepacam2
Ergic11	3.46252699400919e-31	-0.320447697377362	0.711	0.843	1.09492028604559e-26	4	Ergic1
Btg2	4.07975735991304e-31	-0.385699996128643	0.561	0.759	1.2901008723517e-26	4	Btg2
Cited23	2.80415982775943e-29	0.392711239006129	0.62	0.491	8.86731420734087e-25	4	Cited2
Cd24a3	2.90620151837181e-29	-0.44684697620592	0.51	0.7	9.18999044139533e-25	4	Cd24a
Scand1	7.48003816575616e-29	0.283942508450079	0.834	0.795	2.36533766877541e-24	4	Scand1
Kcnmb4os2	8.52757282442806e-29	0.399604008709103	0.473	0.341	2.69658907854064e-24	4	Kcnmb4os2
Epcam2	2.82929235526297e-28	-0.329452128284789	0.363	0.592	8.94678828581256e-24	4	Epcam
Trp53inp11	9.60664236263771e-28	0.297278210346839	0.884	0.798	3.0378124479133e-23	4	Trp53inp1
Ier24	1.07540431245481e-27	-0.942412839077229	0.233	0.412	3.40064351684458e-23	4	Ier2
Fam174a3	3.84911786213693e-27	0.329738126534658	0.464	0.339	1.21716805036494e-22	4	Fam174a
AI506816	7.88368111134432e-27	-0.318782947993052	0.384	0.604	2.4929776410293e-22	4	AI506816
Actb2	2.25372743311531e-26	-0.303993086009095	0.967	0.979	7.12673688899722e-22	4	Actb
Etnk1	3.19211581426346e-26	0.360626580047547	0.517	0.409	1.00941086278639e-21	4	Etnk1
Junb4	3.39482775809402e-26	-1.03294368729592	0.538	0.679	1.07351243366449e-21	4	Junb
Marc24	5.4456210071916e-26	0.28287727863909	0.716	0.618	1.72201427489413e-21	4	Marc2
Clec2d	1.21763089155037e-25	0.318558279935059	0.756	0.699	3.85039240526058e-21	4	Clec2d
Sdf4	1.85858851197911e-25	-0.252620974740078	0.734	0.875	5.87722859258034e-21	4	Sdf4
Ifnar21	3.68168009518987e-25	-0.313130674534026	0.569	0.743	1.16422087970094e-20	4	Ifnar2
Grcc101	1.91232127875594e-24	0.273738578795895	0.778	0.733	6.04714234768202e-20	4	Grcc10
P4hb3	3.25748464796413e-24	-0.332547055499206	0.702	0.836	1.03008179537922e-19	4	P4hb
Fkbp111	1.26796690566945e-23	-0.425730226727526	0.574	0.726	4.00956494910792e-19	4	Fkbp11
Trf2	2.25174896258162e-23	0.285619157762429	0.782	0.703	7.12048056947561e-19	4	Trf
Tmbim63	2.45921949835154e-23	-0.291024346822935	0.803	0.906	7.77654389768726e-19	4	Tmbim6
Gimap1	3.2175109018009e-23	0.305345902109579	0.664	0.61	1.01744129736748e-18	4	Gimap1
Gnas	9.44789518090348e-23	0.262181781507409	0.775	0.741	2.9876134141053e-18	4	Gnas
Sel1l1	1.5641629047611e-22	-0.373809100877609	0.791	0.88	4.94619593743556e-18	4	Sel1l
Ppib3	2.17372041327899e-22	-0.259452646658541	0.944	0.961	6.87373869087082e-18	4	Ppib
Ubb3	2.58613441862036e-22	-0.253868579889585	0.995	0.993	8.17787425856132e-18	4	Ubb
Mef2b1	2.75201211755658e-22	-0.277821331684964	0.132	0.302	8.70241271813741e-18	4	Mef2b
Gm433053	1.47637987543543e-21	-0.417124943058417	0.186	0.36	4.6686084421019e-17	4	Gm43305
Rhob2	2.71063752975388e-21	-0.407662699560129	0.309	0.498	8.57157799658773e-17	4	Rhob
Ctsz	2.8004014501844e-21	-0.2623936952655	0.533	0.727	8.8554294657731e-17	4	Ctsz
Zfp364	3.41477967722059e-21	-1.08966283210313	0.635	0.74	1.0798216295307e-16	4	Zfp36
Ergic31	6.15535579106353e-21	-0.263951156385523	0.559	0.752	1.94644660825011e-16	4	Ergic3
Hspa84	8.38142296986995e-21	-0.39534331123632	0.726	0.843	2.65037357153228e-16	4	Hspa8
Rpn22	1.41011931728435e-20	-0.260927302858477	0.693	0.834	4.45907930511656e-16	4	Rpn2
Napsa3	1.55633043196655e-20	-0.31126963626286	0.33	0.511	4.92142809196462e-16	4	Napsa
Gm30211	2.75196993900376e-20	0.415723758470694	0.6	0.518	8.7022793411177e-16	4	Gm30211
Rab2a4	3.09626293321504e-20	0.261559902705007	0.644	0.551	9.79100264741259e-16	4	Rab2a
Luc7l23	3.36371581246383e-20	0.271663878543456	0.622	0.549	1.06367421421731e-15	4	Luc7l2
Ppp1r15a4	1.57473869318956e-19	-0.50876090432047	0.149	0.298	4.97963869560403e-15	4	Ppp1r15a
Arf63	1.69449873972394e-19	0.284603626377727	0.527	0.427	5.35834391475506e-15	4	Arf6
Taldo11	1.79879718130047e-19	-0.26748580554707	0.438	0.634	5.68815644670835e-15	4	Taldo1
Gimap7	4.50941952703417e-19	0.297118609685039	0.273	0.169	1.42596864283874e-14	4	Gimap7
Ero1lb	5.17431705458431e-19	-0.25095223659744	0.372	0.568	1.63622253900065e-14	4	Ero1lb
Capg2	1.91971346673019e-18	-0.265884307565024	0.37	0.558	6.0705179244942e-14	4	Capg
Cd523	1.95771685097618e-18	-0.409802161517331	0.862	0.911	6.19069222615689e-14	4	Cd52
Hspa53	3.44175463514146e-18	-0.444601895316037	0.921	0.943	1.08835165072443e-13	4	Hspa5
Laptm53	1.13189176242523e-17	0.250333232099599	0.473	0.36	3.57926813114107e-13	4	Laptm5
Ypel3	6.8666922432745e-17	0.270715173002816	0.639	0.591	2.17138542116826e-12	4	Ypel3
Ifi271	4.73942429563507e-16	0.292156226309546	0.527	0.452	1.49870075076572e-11	4	Ifi27
Ctss4	5.17000426446935e-16	-0.301541462445068	0.82	0.899	1.6348587485105e-11	4	Ctss
AY0361183	5.87321541615899e-16	-0.529873111295086	0.453	0.596	1.8572281788978e-11	4	AY036118
Mt12	6.55853139772619e-16	-0.526014364796239	0.452	0.59	2.07393879858898e-11	4	Mt1
Dennd5b	8.79381570666859e-16	0.255553377467683	0.607	0.566	2.78078040276274e-11	4	Dennd5b
Sfi1	1.01959406833044e-15	0.299713256049464	0.257	0.166	3.22416036287452e-11	4	Sfi1
Bcl21	1.06957460876988e-15	0.279683185782049	0.326	0.231	3.38220882785212e-11	4	Bcl2
Ddi2	1.87762136345027e-15	0.289863928329122	0.291	0.204	5.93741427550244e-11	4	Ddi2
Mt21	3.8987716576522e-15	-0.252664275228853	0.159	0.294	1.23286957358278e-10	4	Mt2
Ptpn63	5.80977408602573e-15	0.275301385375916	0.44	0.346	1.83716676148306e-10	4	Ptpn6
Limd21	8.41741300039785e-15	0.31213205981367	0.457	0.38	2.66175433898581e-10	4	Limd2
Klf64	1.24751716465856e-14	-0.434456737917757	0.139	0.259	3.94489877808328e-10	4	Klf6
Cd28	1.84787549657635e-14	0.272058369648191	0.48	0.402	5.84335189527375e-10	4	Cd28
Dnajb15	3.62843330417776e-14	-0.496907793005441	0.141	0.263	1.14738317944709e-09	4	Dnajb1
Ifi301	4.08263836592753e-14	-0.253377497635861	0.162	0.299	1.2910119040736e-09	4	Ifi30
Lrp10	4.61179743839141e-14	0.262070962594653	0.431	0.361	1.45834258596813e-09	4	Lrp10
Ubc4	1.18885896381705e-13	-0.468009315875092	0.761	0.845	3.75940981538227e-09	4	Ubc
Serpina3g1	2.67470744101727e-13	0.267700995083462	0.457	0.379	8.45795986998481e-09	4	Serpina3g
Alcam	1.59743179466262e-12	0.2613802739631	0.307	0.23	5.05139882108212e-08	4	Alcam
Slpi3	4.5249694214036e-12	-0.510368333800848	0.947	0.926	1.43088583043625e-07	4	Slpi
4933421O10Rik	7.65985393341535e-12	0.259045184440119	0.31	0.239	2.4221990108246e-07	4	4933421O10Rik
Stt3b1	8.63971224868517e-10	0.290835672506459	0.354	0.297	2.73204980727923e-05	4	Stt3b
Slc3a24	2.07471230778054e-08	-0.380980475818934	0.845	0.872	0.000656065525966364	4	Slc3a2
Plac82	2.72157905898819e-08	-0.278544717299851	0.319	0.426	0.000860617730033245	4	Plac8
Lars23	3.84534869935218e-07	-0.364384689018697	0.835	0.91	0.0121597616570915	4	Lars2
Tsc22d33	2.62037939761846e-05	-0.278434341020651	0.226	0.298	0.828616373114911	4	Tsc22d3
NA2	NA	NA	NA	NA	NA	NA	NA
NA.112	NA	NA	NA	NA	NA	NA	NA
NA.212	NA	NA	NA	NA	NA	NA	NA
NA.311	NA	NA	NA	NA	NA	NA	NA
NA.411	NA	NA	NA	NA	NA	NA	NA
NA.511	NA	NA	NA	NA	NA	NA	NA
NA.65	NA	NA	NA	NA	NA	NA	NA
NA.72	NA	NA	NA	NA	NA	NA	NA
NA.82	NA	NA	NA	NA	NA	NA	NA
NA.92	NA	NA	NA	NA	NA	NA	NA
NA.102	NA	NA	NA	NA	NA	NA	NA
NA.113	NA	NA	NA	NA	NA	NA	NA
NA.122	NA	NA	NA	NA	NA	NA	NA
NA.132	NA	NA	NA	NA	NA	NA	NA
NA.142	NA	NA	NA	NA	NA	NA	NA
NA.152	NA	NA	NA	NA	NA	NA	NA
NA.162	NA	NA	NA	NA	NA	NA	NA
NA.172	NA	NA	NA	NA	NA	NA	NA
NA.182	NA	NA	NA	NA	NA	NA	NA
NA.192	NA	NA	NA	NA	NA	NA	NA
NA.202	NA	NA	NA	NA	NA	NA	NA
NA.213	NA	NA	NA	NA	NA	NA	NA
NA.221	NA	NA	NA	NA	NA	NA	NA
NA.231	NA	NA	NA	NA	NA	NA	NA
NA.241	NA	NA	NA	NA	NA	NA	NA
NA.25	NA	NA	NA	NA	NA	NA	NA
NA.26	NA	NA	NA	NA	NA	NA	NA
NA.27	NA	NA	NA	NA	NA	NA	NA
NA.28	NA	NA	NA	NA	NA	NA	NA
NA.29	NA	NA	NA	NA	NA	NA	NA
NA.30	NA	NA	NA	NA	NA	NA	NA
NA.31	NA	NA	NA	NA	NA	NA	NA
NA.32	NA	NA	NA	NA	NA	NA	NA
NA.33	NA	NA	NA	NA	NA	NA	NA
NA.34	NA	NA	NA	NA	NA	NA	NA
NA.35	NA	NA	NA	NA	NA	NA	NA
NA.36	NA	NA	NA	NA	NA	NA	NA
NA.37	NA	NA	NA	NA	NA	NA	NA
NA.38	NA	NA	NA	NA	NA	NA	NA
NA.39	NA	NA	NA	NA	NA	NA	NA
NA.40	NA	NA	NA	NA	NA	NA	NA
NA.41	NA	NA	NA	NA	NA	NA	NA
NA.42	NA	NA	NA	NA	NA	NA	NA
NA.43	NA	NA	NA	NA	NA	NA	NA
NA.44	NA	NA	NA	NA	NA	NA	NA
NA.45	NA	NA	NA	NA	NA	NA	NA
NA.46	NA	NA	NA	NA	NA	NA	NA
NA.47	NA	NA	NA	NA	NA	NA	NA
NA.48	NA	NA	NA	NA	NA	NA	NA
NA.49	NA	NA	NA	NA	NA	NA	NA
NA.50	NA	NA	NA	NA	NA	NA	NA
NA.51	NA	NA	NA	NA	NA	NA	NA
NA.52	NA	NA	NA	NA	NA	NA	NA
NA.53	NA	NA	NA	NA	NA	NA	NA
NA.54	NA	NA	NA	NA	NA	NA	NA
NA.55	NA	NA	NA	NA	NA	NA	NA
NA.56	NA	NA	NA	NA	NA	NA	NA
NA.57	NA	NA	NA	NA	NA	NA	NA
NA.58	NA	NA	NA	NA	NA	NA	NA
NA.59	NA	NA	NA	NA	NA	NA	NA
NA.60	NA	NA	NA	NA	NA	NA	NA
NA.61	NA	NA	NA	NA	NA	NA	NA
NA.62	NA	NA	NA	NA	NA	NA	NA
NA.63	NA	NA	NA	NA	NA	NA	NA
mt-Cytb1	1.94902514709413e-138	0.600105551905536	0.979	0.999	6.16320732014107e-134	5	mt-Cytb
mt-Nd4l1	1.97860017042386e-115	0.523973324562506	0.961	0.998	6.25672945891435e-111	5	mt-Nd4l
Ppia	1.7719937066424e-89	-0.426117230323862	0.818	0.997	5.60339849914461e-85	5	Ppia
Ubb4	5.5279412820701e-83	-0.411423347433561	0.928	0.998	1.74804559221621e-78	5	Ubb
Actb3	1.16203613002864e-82	-0.492183074992161	0.822	0.992	3.67459065037656e-78	5	Actb
Cd524	1.6897068409594e-79	-0.691584206942569	0.674	0.926	5.34319097248182e-75	5	Cd52
Ssr24	5.42788909486049e-75	-0.481299158868026	0.434	0.825	1.71640708957678e-70	5	Ssr2
Pdia64	1.29423786759699e-71	-0.379633257626256	0.574	0.925	4.09263898491519e-67	5	Pdia6
mt-Co1	2.26692842970669e-71	0.402985304317657	0.988	1	7.1684810804185e-67	5	mt-Co1
Cfl11	2.08157341301751e-69	-0.418057618731679	0.506	0.89	6.58235144664398e-65	5	Cfl1
Psmb3	1.24917821396571e-67	-0.341071425555887	0.373	0.795	3.95015134820237e-63	5	Psmb3
mt-Co21	2.09797209011585e-67	0.378963817188653	0.972	1	6.63420734336433e-63	5	mt-Co2
Arhgdib1	7.23957394791487e-67	-0.457860062971011	0.356	0.757	2.28929807380964e-62	5	Arhgdib
Prdx1	1.86479483925358e-66	-0.327229908642235	0.465	0.867	5.89685424068766e-62	5	Prdx1
Sdf2l12	5.10949302688871e-66	-0.453388746671119	0.688	0.949	1.61572388496275e-61	5	Sdf2l1
Pdia33	2.56908701380723e-65	-0.281886220135088	0.494	0.872	8.12396695506121e-61	5	Pdia3
Hspa54	1.58937036195969e-62	-0.262216536929999	0.704	0.961	5.02590695858894e-58	5	Hspa5
Psma2	3.97879647521116e-62	-0.35215037126816	0.346	0.739	1.25817502139127e-57	5	Psma2
Arpc31	1.29281163090872e-61	-0.352013938832818	0.274	0.671	4.08812893925957e-57	5	Arpc3
Psmb6	1.30781363582128e-60	-0.36602681133371	0.413	0.813	4.13556827919404e-56	5	Psmb6
Rhoa	2.06251772510948e-60	-0.357717647175772	0.482	0.866	6.52209355034119e-56	5	Rhoa
Dad12	1.11723170537786e-59	-0.342287173069281	0.667	0.956	3.53291009874587e-55	5	Dad1
Cdk2ap21	1.80408011233843e-59	-0.399875686187687	0.264	0.643	5.70486213123658e-55	5	Cdk2ap2
mt-Co31	4.36046220709718e-59	0.462218033976606	0.973	0.999	1.37886535912827e-54	5	mt-Co3
Pomp	4.48527605008706e-59	-0.362595667670741	0.233	0.61	1.41833399255853e-54	5	Pomp
Rbm32	6.96144785969481e-57	-0.326409114633602	0.682	0.963	2.20134904219269e-52	5	Rbm3
Npm1	8.3047948290587e-57	-0.368472383499368	0.407	0.801	2.62614222084494e-52	5	Npm1
Slc25a5	5.33884869074919e-56	-0.322424139139023	0.383	0.773	1.68825073298871e-51	5	Slc25a5
Pdia43	6.7142104499008e-55	-0.262820928703644	0.77	0.971	2.12316762846763e-50	5	Pdia4
Ubc5	1.07577007387553e-54	-0.524677513334953	0.514	0.865	3.4018001276092e-50	5	Ubc
Mif	4.02251980566274e-54	-0.395220280250058	0.393	0.772	1.27200121294667e-49	5	Mif
Cyba3	1.66188986060262e-53	-0.273310280146768	0.806	0.986	5.25522811719761e-49	5	Cyba
Eif5a3	2.26038295981057e-53	-0.290446991323864	0.603	0.927	7.14778299551298e-49	5	Eif5a
Txn12	3.86694517932666e-53	-0.390785554255833	0.551	0.894	1.22280540460668e-48	5	Txn1
Ppib4	1.40538975556202e-52	-0.322611709492913	0.756	0.977	4.44412348503821e-48	5	Ppib
Sec13	1.81431609792542e-52	-0.342964222539917	0.25	0.621	5.73723036485977e-48	5	Sec13
Myl6	1.86956300326055e-52	-0.284336956970303	0.457	0.838	5.91193212891052e-48	5	Myl6
Selenof1	4.88530312985898e-52	-0.289131914003144	0.573	0.921	1.54483055572401e-47	5	Selenof
Capg3	4.9160224436095e-52	-0.366834356238659	0.228	0.568	1.5545446171182e-47	5	Capg
Ptma1	5.47071586358525e-52	-0.331452628682734	0.735	0.977	1.72994977038293e-47	5	Ptma
Pfn1	1.16675629176e-51	-0.33959839008204	0.723	0.977	3.68951674580348e-47	5	Pfn1
Psmb2	1.4918043283906e-51	-0.324869091344561	0.312	0.681	4.71738364723676e-47	5	Psmb2
Sub11	1.94458841400579e-51	-0.34949924303917	0.746	0.982	6.1491774827691e-47	5	Sub1
Ly6e3	8.53918352059243e-51	-0.254531306005665	0.941	0.997	2.70026061288174e-46	5	Ly6e
Manf2	3.11820507866637e-50	-0.38962539546955	0.823	0.981	9.86038809975879e-46	5	Manf
mt-Nd11	9.95880817173335e-50	0.431498968527954	0.921	0.994	3.14917432006552e-45	5	mt-Nd1
Lgals11	1.78266214769387e-49	-0.370243482063256	0.425	0.768	5.63713424343755e-45	5	Lgals1
Eif4a12	2.28855442959324e-49	-0.325769896356784	0.318	0.688	7.23686681725974e-45	5	Eif4a1
Hspa85	2.59488302912545e-49	-0.318858797739977	0.542	0.857	8.2055391147005e-45	5	Hspa8
Rac22	2.02673115272942e-48	-0.332739367933848	0.325	0.69	6.40892925116096e-44	5	Rac2
Fkbp112	2.90963158977563e-48	-0.433188184611267	0.402	0.739	9.2008370131885e-44	5	Fkbp11
Calr2	4.24643291979796e-48	-0.288202352924624	0.575	0.902	1.34280701789851e-43	5	Calr
Rps18	7.58659114197929e-48	-0.282841128000094	0.787	0.988	2.39903185091669e-43	5	Rps18
Nme11	1.95033910303922e-47	-0.312707062760661	0.607	0.92	6.16736231163062e-43	5	Nme1
Gstp1	2.21023177316577e-47	-0.289186403502643	0.394	0.761	6.9891949131048e-43	5	Gstp1
Derl33	7.57082311108889e-47	-0.385953893992852	0.582	0.9	2.39404568418853e-42	5	Derl3
Psmb4	1.786519553122e-46	-0.302448565719354	0.329	0.693	5.6493321308824e-42	5	Psmb4
Rps9	3.68759253766126e-46	-0.262664858093494	0.858	0.997	1.16609051225924e-41	5	Rps9
Ddost3	3.75802165635268e-46	-0.31269771745387	0.621	0.914	1.18836160817185e-41	5	Ddost
Uqcrb	3.95091027568319e-46	-0.266886266756785	0.474	0.843	1.24935684737654e-41	5	Uqcrb
Bcap31	4.57048920453156e-46	-0.301369487313699	0.174	0.484	1.44528009625697e-41	5	Bcap31
Ppp1ca	4.64471909258675e-46	-0.254161580531725	0.423	0.797	1.46875307145778e-41	5	Ppp1ca
Calm2	6.24947128940624e-46	-0.318551841758627	0.249	0.59	1.97620781113604e-41	5	Calm2
S100a111	1.18501164121657e-45	-0.413911065234567	0.119	0.403	3.74724381185502e-41	5	S100a11
Psma7	4.58260758304345e-45	-0.286838698952806	0.499	0.853	1.44911216991e-40	5	Psma7
Cd24a4	4.97344635715017e-45	-0.369510928285909	0.372	0.709	1.57270320705803e-40	5	Cd24a
Hsp90ab11	4.99559409264426e-45	-0.281138335437809	0.75	0.979	1.57970676397597e-40	5	Hsp90ab1
Hint1	8.11027957110746e-45	-0.26075246569895	0.443	0.809	2.5646326059756e-40	5	Hint1
Mdh2	1.73512696557592e-44	-0.290569132360368	0.288	0.644	5.48681849054417e-40	5	Mdh2
Cdc42	2.18183931688636e-44	-0.251838886370291	0.465	0.818	6.89941228785804e-40	5	Cdc42
Ptprcap4	5.80403066493598e-44	-0.37256356074867	0.169	0.465	1.83535057686606e-39	5	Ptprcap
Rpl12	5.81701457938755e-44	-0.290264185114579	0.694	0.962	1.83945635029393e-39	5	Rpl12
Srgn1	9.59986885127176e-44	-0.323949142735853	0.742	0.974	3.03567052814916e-39	5	Srgn
Btf3	1.37808918232027e-43	-0.259625936090981	0.623	0.936	4.35779361233315e-39	5	Btf3
mt-Atp61	1.72151078278205e-43	0.385382651471379	0.973	0.999	5.44376139731339e-39	5	mt-Atp6
Psma5	2.75871391597798e-43	-0.30376960182788	0.221	0.543	8.72360514510558e-39	5	Psma5
Actg13	5.53372635440614e-43	-0.569909967313705	0.137	0.413	1.74987494779031e-38	5	Actg1
Rpl22l11	8.81012557965129e-43	-0.348465646877216	0.329	0.662	2.78593791079733e-38	5	Rpl22l1
Dbi	2.21469421937877e-42	-0.282029941671782	0.236	0.551	7.00330606051955e-38	5	Dbi
Rilpl22	3.22346129209032e-42	-0.27114258976742	0.213	0.528	1.0193229297848e-37	5	Rilpl2
Cnbp	8.67332601810124e-42	-0.264905275194514	0.53	0.884	2.74267915344398e-37	5	Cnbp
mt-Nd41	8.72500673714539e-42	0.431375313431073	0.905	0.98	2.75902163042011e-37	5	mt-Nd4
Myl12b1	1.10021560883045e-41	-0.268645293969755	0.534	0.88	3.47910179824366e-37	5	Myl12b
Hnrnpa31	3.7895790242355e-41	-0.31553406103431	0.461	0.804	1.19834067904375e-36	5	Hnrnpa3
Ndufa12	5.99665271884622e-41	-0.265377466472396	0.297	0.641	1.89626152275355e-36	5	Ndufa12
Ptpn64	1.61468545244109e-40	-0.384489481322524	0.111	0.375	5.10595833770922e-36	5	Ptpn6
H2-Ab11	2.31606100691823e-40	-0.31996918437192	0.354	0.688	7.32384811607682e-36	5	H2-Ab1
Ly6d3	3.03378909098611e-40	-0.455756990667638	0.678	0.885	9.59344786351628e-36	5	Ly6d
Rps231	3.85695370593511e-40	-0.26397474336433	0.82	0.995	1.2196459008908e-35	5	Rps23
Ostc1	7.92184487329992e-40	-0.31062097796476	0.555	0.872	2.5050457858349e-35	5	Ostc
Tubb4b	2.5637552042105e-39	-0.358471223664145	0.24	0.544	8.10710670675446e-35	5	Tubb4b
Rps6	6.26553759800082e-39	-0.266357051736892	0.775	0.982	1.98128829923982e-34	5	Rps6
mt-Nd21	7.3331727054422e-39	0.434771786722513	0.899	0.973	2.31889587291493e-34	5	mt-Nd2
Fxyd51	1.19157458718788e-38	-0.360701458349832	0.268	0.568	3.76799715960551e-34	5	Fxyd5
H3f3a	1.22682380531324e-38	-0.270596816398261	0.695	0.967	3.87946223716153e-34	5	H3f3a
Sec11a	2.87297536549368e-38	-0.256570018695417	0.184	0.474	9.08492270076413e-34	5	Sec11a
Psmc2	1.44902171562845e-37	-0.282778225577304	0.105	0.356	4.58209646916027e-33	5	Psmc2
Pon34	3.49918497162035e-37	-0.384967009052457	0.356	0.637	1.10651227172579e-32	5	Pon3
Hsp90aa11	3.75035882131976e-37	-0.271232618124439	0.201	0.484	1.18593846647773e-32	5	Hsp90aa1
Snrpd2	7.42827365761897e-37	-0.254907382503079	0.293	0.614	2.34896869601227e-32	5	Snrpd2
Polr2e	1.33911911285983e-36	-0.25409192236253	0.194	0.476	4.23456245868535e-32	5	Polr2e
Ran	2.6620168989408e-36	-0.262550413148065	0.294	0.605	8.41782983783061e-32	5	Ran
Oosp13	5.18334992662363e-36	-0.300172053939235	0.474	0.769	1.63907891379692e-31	5	Oosp1
Tpi11	7.10625375452228e-36	-0.273474190540634	0.097	0.338	2.24713956225504e-31	5	Tpi1
Snrpe	7.78984105216047e-36	-0.252953996541208	0.31	0.625	2.46330353751419e-31	5	Snrpe
Uqcr10	8.16258196610501e-36	-0.262732738991134	0.226	0.53	2.58117166932173e-31	5	Uqcr10
Laptm54	9.17276105100285e-36	-0.278459212719111	0.13	0.39	2.90061049954812e-31	5	Laptm5
Nfkbia4	1.68931153193479e-35	-0.27869456112108	0.55	0.857	5.34194092628418e-31	5	Nfkbia
Pgam1	9.18687629217884e-35	-0.250728597292651	0.146	0.407	2.90507402111279e-30	5	Pgam1
Ggh5	5.03562460154004e-34	-0.433412498789591	0.071	0.285	1.59236521149899e-29	5	Ggh
H3f3b4	6.11450984923728e-34	-0.299527389084669	0.887	0.997	1.93353030452581e-29	5	H3f3b
Rpl4	6.53017591669677e-34	-0.251855706135343	0.671	0.944	2.06497222837785e-29	5	Rpl4
Fbl	3.54922876353483e-33	-0.258238235486954	0.067	0.278	1.12233711960498e-28	5	Fbl
Psmb8	9.53472886386961e-33	-0.257383888555991	0.726	0.964	3.01507196133285e-28	5	Psmb8
Hmgb1	2.15034207975623e-32	-0.263156285076012	0.541	0.868	6.79981172460515e-28	5	Hmgb1
Ifi302	7.65139762088984e-31	-0.287109083050889	0.092	0.303	2.41952495567779e-26	5	Ifi30
Ncf4	1.84593750992154e-30	-0.257232228648728	0.124	0.352	5.8372235938739e-26	5	Ncf4
Magoh	2.27683308539818e-30	-0.254131154881828	0.071	0.269	7.19980158264613e-26	5	Magoh
Zfp365	3.49814728506926e-30	-0.585953001281741	0.485	0.752	1.1061841344846e-25	5	Zfp36
S100a10	7.9919198548936e-30	-0.334641014854244	0.132	0.358	2.52720489651445e-25	5	S100a10
mt-Atp84	1.021820024028e-29	0.417291973408325	0.852	0.934	3.23119927998133e-25	5	mt-Atp8
Fosb5	1.434025275913e-28	0.347790959178312	0.152	0.377	4.5346747274921e-24	5	Fosb
Coro1a1	2.13783828824782e-27	-0.250551645763264	0.248	0.498	6.76027223509727e-23	5	Coro1a
Tubb52	2.86559528736682e-27	-0.292434330600063	0.209	0.453	9.06158541771136e-23	5	Tubb5
Glipr13	7.37307189867325e-27	-0.25547581477042	0.257	0.514	2.33151279579846e-22	5	Glipr1
Jun5	2.15598668813308e-25	-0.426239284466212	0.304	0.523	6.81766110521444e-21	5	Jun
Crip13	9.88631786418977e-25	-0.322891129039504	0.391	0.659	3.12625143501409e-20	5	Crip1
Tsc22d34	1.93301795174259e-23	-0.28503697910413	0.119	0.306	6.11258936700042e-19	5	Tsc22d3
Slamf94	4.67516931383052e-23	-0.255800169068624	0.097	0.272	1.47838204041949e-18	5	Slamf9
Malat11	1.15910381548327e-22	0.519075348328771	0.977	0.999	3.66531808532119e-18	5	Malat1
Tmsb4x2	3.75121171744359e-22	-0.525107469542155	0.583	0.772	1.18620816929001e-17	5	Tmsb4x
Gm424182	4.38255235064139e-22	0.60307426311686	0.992	1	1.38585070431982e-17	5	Gm42418
Fos5	6.72605353018455e-22	-0.666871635178135	0.418	0.634	2.12691264731496e-17	5	Fos
Junb5	2.58677781059628e-19	-0.54478584314221	0.478	0.683	8.17990879266757e-15	5	Junb
mt-Nd5	2.66751483841238e-19	0.421991988859801	0.827	0.939	8.43521542202762e-15	5	mt-Nd5
Tmsb102	3.81623193465262e-18	-0.348103328587424	0.708	0.922	1.20676886237585e-13	5	Tmsb10
Edem14	8.03043576841369e-14	0.271413039573335	0.856	0.941	2.53938439868778e-09	5	Edem1
Txndc114	2.2685058217262e-13	0.279253501301336	0.75	0.797	7.1734691094626e-09	5	Txndc11
Trp53inp12	3.69921091607705e-12	0.39555885745779	0.735	0.812	1.16976447588189e-07	5	Trp53inp1
Mt13	3.90959130703917e-12	-0.360690554221072	0.423	0.59	1.23629096311193e-07	5	Mt1
mt-Nd32	5.60091436763311e-12	0.482932769645755	0.621	0.696	1.77112114133294e-07	5	mt-Nd3
Slpi4	5.5710519168851e-11	0.41194180139502	0.927	0.928	1.76167803715741e-06	5	Slpi
Gm433054	1.64492910483372e-10	0.260075456325776	0.21	0.356	5.2015948153052e-06	5	Gm43305
AY0361184	1.33032068546155e-08	0.912864558539505	0.553	0.585	0.000420674007156652	5	AY036118
Tgoln1	5.50134684433502e-06	0.282278912510037	0.24	0.373	0.173963589911562	5	Tgoln1
Neat11	4.63455108924755e-05	0.290632208137776	0.294	0.445	1	5	Neat1
Xist5	4.70897416130672e-05	0.329268444689957	0.605	0.595	1	5	Xist
Jund1	0.000264680787291797	0.278183088897	0.678	0.788	1	5	Jund
Kcnq1ot1	0.000355072593063008	0.29189772977095	0.173	0.26	1	5	Kcnq1ot1
Fut8	0.000717791713957538	0.305873479968241	0.644	0.792	1	5	Fut8
D10Wsu102e	0.00290789873760686	0.475340216052395	0.19	0.273	1	5	D10Wsu102e
Lars24	0.00335112266157435	0.474823667627268	0.796	0.912	1	5	Lars2
Zfp106	0.0041361224137864	0.345673480382257	0.237	0.332	1	5	Zfp106
Gm269171	0.00712678447669952	0.518751522300801	0.505	0.577	1	5	Gm26917
Mdm4	0.0150614047922496	0.278159553016596	0.206	0.28	1	5	Mdm4
Tnrc6b	0.0154289876482038	0.254455785788088	0.325	0.453	1	5	Tnrc6b
Ogt	0.0328890330885428	0.294519351577668	0.277	0.38	1	5	Ogt
Ern1	0.0440423393625091	0.293159173237755	0.241	0.319	1	5	Ern1
Atp2a33	0.0524280901622883	0.271628611458464	0.41	0.453	1	5	Atp2a3
Tram2	0.0685928054184317	0.341443644514586	0.409	0.467	1	5	Tram2
Pnrc14	0.0769724933549704	0.254917349134162	0.465	0.534	1	5	Pnrc1
Fndc3a	0.152993228703911	0.285761914496145	0.575	0.731	1	5	Fndc3a
Man1a2	0.203348458024281	0.277174169047685	0.326	0.427	1	5	Man1a2
Itga4	0.294870822669036	0.346133280171817	0.39	0.513	1	5	Itga4
Rnf123	0.323558008161162	0.279546953525973	0.237	0.294	1	5	Rnf123
Dennd5b1	0.324742013951209	0.307774418255584	0.47	0.578	1	5	Dennd5b
Cacna1h1	0.381551987509748	0.310311382327444	0.402	0.489	1	5	Cacna1h
Hipk1	0.431926604181548	0.262063739354795	0.328	0.373	1	5	Hipk1
Mxd4	0.436912636422371	0.280349889264838	0.249	0.308	1	5	Mxd4
Zbtb20	0.514524874724744	0.260671148323718	0.497	0.636	1	5	Zbtb20
Mcl1	0.781255145483454	0.255825429454027	0.517	0.654	1	5	Mcl1
St6gal13	0.851984168961509	0.279413943181272	0.487	0.615	1	5	St6gal1
Ptk2b	0.893507094609916	0.293179305436005	0.354	0.441	1	5	Ptk2b
Creb3l2	0.965823477988482	0.251757644451619	0.429	0.547	1	5	Creb3l2
NA3	NA	NA	NA	NA	NA	NA	NA
NA.114	NA	NA	NA	NA	NA	NA	NA
NA.214	NA	NA	NA	NA	NA	NA	NA
NA.312	NA	NA	NA	NA	NA	NA	NA
NA.412	NA	NA	NA	NA	NA	NA	NA
NA.512	NA	NA	NA	NA	NA	NA	NA
NA.66	NA	NA	NA	NA	NA	NA	NA
NA.73	NA	NA	NA	NA	NA	NA	NA
NA.83	NA	NA	NA	NA	NA	NA	NA
NA.93	NA	NA	NA	NA	NA	NA	NA
NA.103	NA	NA	NA	NA	NA	NA	NA
NA.115	NA	NA	NA	NA	NA	NA	NA
NA.123	NA	NA	NA	NA	NA	NA	NA
NA.133	NA	NA	NA	NA	NA	NA	NA
NA.143	NA	NA	NA	NA	NA	NA	NA
NA.153	NA	NA	NA	NA	NA	NA	NA
NA.163	NA	NA	NA	NA	NA	NA	NA
NA.173	NA	NA	NA	NA	NA	NA	NA
NA.183	NA	NA	NA	NA	NA	NA	NA
NA.193	NA	NA	NA	NA	NA	NA	NA
NA.203	NA	NA	NA	NA	NA	NA	NA
NA.215	NA	NA	NA	NA	NA	NA	NA
NA.222	NA	NA	NA	NA	NA	NA	NA
NA.232	NA	NA	NA	NA	NA	NA	NA
NA.242	NA	NA	NA	NA	NA	NA	NA
NA.251	NA	NA	NA	NA	NA	NA	NA
Ccr101	0	1.34277600744594	0.624	0.085	0	6	Ccr10
B2m4	5.03668863162359e-301	-1.09150773438859	0.996	0.997	1.59270167909201e-296	6	B2m
H2-K13	1.46951561552905e-288	-1.28665737719474	0.902	0.992	4.64690227942597e-284	6	H2-K1
Ly6c24	4.47873628315024e-271	-3.02750771067124	0.36	0.914	1.41626598745777e-266	6	Ly6c2
Cd79a	1.52004518008949e-245	0.902646329022726	0.999	0.963	4.80668686847899e-241	6	Cd79a
H2-D11	3.84698635160172e-240	-1.03844003840771	0.829	0.984	1.21649402410349e-235	6	H2-D1
Ifi27l2a4	2.49767009600269e-236	-2.42430011573062	0.188	0.838	7.89813237757969e-232	6	Ifi27l2a
Glipr14	6.89992064552343e-195	1.17922910980834	0.842	0.467	2.18189290652742e-190	6	Glipr1
Rpl413	5.44408608243655e-187	-0.512062302049667	0.999	0.995	1.72152890098809e-182	6	Rpl41
Fos6	9.5564597216038e-187	1.29729042790271	0.929	0.593	3.02194369316555e-182	6	Fos
Xist6	2.49184286825836e-180	-1.6364621656012	0.001	0.641	7.87970551800657e-176	6	Xist
H2-Q72	8.87781811022973e-172	-1.281056295973	0.119	0.735	2.80734364281685e-167	6	H2-Q7
Zfp366	1.62247989086124e-163	1.20101258159292	0.932	0.715	5.13060591088143e-159	6	Zfp36
H3f3b5	6.12846141930312e-160	0.780722570728982	0.999	0.988	1.93794207001203e-155	6	H3f3b
Fosb6	2.43789560160221e-150	0.963399675646236	0.737	0.33	7.70911347138651e-146	6	Fosb
Cd693	6.43184264124333e-150	1.16553931973536	0.638	0.245	2.03387728001396e-145	6	Cd69
mt-Co32	1.92781615171213e-148	0.43343040835991	1	0.997	6.09614023494409e-144	6	mt-Co3
Cox7c3	2.16402603449688e-147	-0.792455610037495	0.624	0.931	6.84308312628602e-143	6	Cox7c
Ccnd23	1.15528444322599e-144	-1.24310612984816	0.103	0.663	3.65324046636922e-140	6	Ccnd2
Jun6	1.72970437805704e-140	1.08043393218919	0.856	0.479	5.46967118429198e-136	6	Jun
Ubb5	3.35347983175322e-135	0.483171435271933	1	0.992	1.060437392397e-130	6	Ubb
Rps294	1.79599189730245e-127	-0.701254876017137	0.906	0.969	5.6792855776498e-123	6	Rps29
Rexo2	5.71370107113737e-126	-0.520948215167492	0.948	0.98	1.80678655271506e-121	6	Rexo2
Rps284	3.19719636261273e-125	-0.678469908750534	0.881	0.968	1.0110174337854e-120	6	Rps28
Rpl383	1.07858693632693e-121	-0.609122992468216	0.899	0.973	3.41070761005303e-117	6	Rpl38
Il2rg3	1.37757205911983e-121	0.820277817924209	0.762	0.433	4.35615836534873e-117	6	Il2rg
Oosp14	5.40135479386125e-120	-0.897851565515339	0.302	0.78	1.70801641291481e-115	6	Oosp1
Eef1a12	5.27914608855043e-118	0.388363727690242	0.999	0.996	1.66937157612142e-113	6	Eef1a1
Sdc4	9.34718475551755e-118	0.829646791144503	0.51	0.19	2.95576676338976e-113	6	Sdc4
Derl34	7.61318666443044e-117	0.707841393814399	0.948	0.869	2.40744188702619e-112	6	Derl3
Ly6a4	1.86158503387171e-114	-0.838780652227428	0.888	0.979	5.88670419410911e-110	6	Ly6a
Junb6	1.54208217131952e-112	1.05405395079268	0.859	0.652	4.8763722421466e-108	6	Junb
Atp5e3	1.06852891544959e-111	-0.5429625089255	0.866	0.969	3.37890213643468e-107	6	Atp5e
mt-Atp62	3.26800670643045e-111	0.354852447736288	1	0.997	1.03340908070744e-106	6	mt-Atp6
Cd525	1.58464090317098e-105	-0.961842653508126	0.637	0.927	5.01095146400726e-101	6	Cd52
Txndc115	5.09689592733375e-104	-0.889634287634023	0.475	0.817	1.61174043014148e-99	6	Txndc11
Rpl374	7.07741862052135e-104	-0.499174969781869	0.972	0.987	2.23802131618126e-99	6	Rpl37
Pqlc3	3.40793324077743e-103	0.802542637310201	0.768	0.545	1.07765664939864e-98	6	Pqlc3
Rpl352	5.01745643848747e-103	-0.455153678877349	0.982	0.984	1.58662007497851e-98	6	Rpl35
Edem15	1.62941563403336e-102	-0.759935633551883	0.82	0.943	5.1525381179403e-98	6	Edem1
Dusp13	3.66792040709765e-99	1.01321771733855	0.503	0.188	1.15986979113242e-94	6	Dusp1
Ubc6	1.43074308836923e-98	0.645497037829064	0.918	0.832	4.52429579404117e-94	6	Ubc
Ybx13	4.79872716142054e-93	-0.762829018240082	0.177	0.634	1.5174535029844e-88	6	Ybx1
Ftl11	5.06225947531992e-93	0.471739880928858	1	0.993	1.60078769128567e-88	6	Ftl1
Rab2a5	2.70759607364726e-90	-0.72943291412327	0.138	0.592	8.56196030408737e-86	6	Rab2a
Ndufa14	4.10330360271484e-89	-0.587671600499701	0.714	0.923	1.29754666525049e-84	6	Ndufa1
Srgn2	1.14846884763992e-87	0.450170265266316	0.993	0.953	3.63168819000696e-83	6	Srgn
H2-Q6	2.30791640086973e-87	-0.755232327740027	0.079	0.513	7.29809324283026e-83	6	H2-Q6
Rpl37a4	2.48058216550253e-87	-0.452086016094084	0.97	0.983	7.84409692375209e-83	6	Rpl37a
Pcbp24	6.70389614299955e-87	-0.657651624309363	0.457	0.825	2.11990603833932e-82	6	Pcbp2
Tmem176b1	8.51690411326494e-87	0.568382687430566	0.952	0.885	2.69321541869664e-82	6	Tmem176b
Nfkbia5	1.27667382754918e-86	0.638453579951071	0.927	0.826	4.03709797747601e-82	6	Nfkbia
Rpsa1	2.57906527056647e-86	0.316457961645102	0.999	0.993	8.15552019858528e-82	6	Rpsa
Rpl363	3.88072755205847e-85	-0.426606775890784	0.963	0.978	1.22716366651193e-80	6	Rpl36
Lars25	6.85801651817892e-85	0.965893967347499	0.954	0.899	2.16864198337854e-80	6	Lars2
Cd743	2.71375761159512e-84	-0.436045280923979	0.999	0.998	8.58144431938608e-80	6	Cd74
AY0361185	2.9800466425082e-84	1.11734649462452	0.789	0.567	9.42350349293944e-80	6	AY036118
Jpt1	3.73446336837315e-82	0.645524146004711	0.814	0.664	1.18091200634696e-77	6	Jpt1
Tsc22d35	3.49011837301971e-81	1.01252280101038	0.537	0.273	1.10364523191629e-76	6	Tsc22d3
Atp5mpl3	5.49875463350134e-81	-0.608791423445666	0.405	0.799	1.73881619020579e-76	6	Atp5mpl
Hspa86	1.12920287303313e-79	0.513434907388513	0.923	0.826	3.57076532510538e-75	6	Hspa8
Rps214	1.03891286750808e-78	-0.449536819253471	0.951	0.976	3.28525026963406e-74	6	Rps21
Gm472833	3.58096267387637e-77	-0.741809479391268	0.007	0.373	1.13237201673319e-72	6	Gm47283
Cox174	1.10285199800915e-75	-0.573603038357406	0.607	0.87	3.48743858810455e-71	6	Cox17
Map2k24	7.74013397405168e-75	-0.651402053414489	0.196	0.617	2.44758516527462e-70	6	Map2k2
Serinc33	9.6105507786827e-74	-0.526150771983359	0.762	0.932	3.03904836723504e-69	6	Serinc3
Hnrnpab2	4.45880522015767e-73	-0.671658113533719	0.131	0.534	1.40996338671826e-68	6	Hnrnpab
H2-T234	5.70337165547787e-72	-0.612907385230609	0.527	0.836	1.80352018489521e-67	6	H2-T23
Gm424183	7.22880211390004e-70	0.736639911909807	1	0.999	2.28589180445747e-65	6	Gm42418
Rab5if4	7.86256997959994e-70	-0.621620502932721	0.057	0.427	2.48630187894909e-65	6	Rab5if
Rpl393	1.5758485784982e-69	-0.429785160455169	0.949	0.979	4.983148374927e-65	6	Rpl39
Rps273	3.19582945071486e-68	-0.47738396337546	0.891	0.963	1.01058518890505e-63	6	Rps27
mt-Cytb2	3.45217499816668e-68	0.30029514332704	1	0.997	1.09164677792027e-63	6	mt-Cytb
Pon35	1.00477068650028e-67	-0.836715682220736	0.272	0.641	3.17728586485117e-63	6	Pon3
Pnrc15	9.8574743952713e-67	-0.653603485509005	0.168	0.556	3.11713055327269e-62	6	Pnrc1
Prdx42	1.20402201553418e-66	-0.550539173015413	0.829	0.929	3.80735841752219e-62	6	Prdx4
Klf2	4.0765508166294e-66	0.894024761230166	0.318	0.109	1.28908689923455e-61	6	Klf2
Chst12	4.11296872698501e-66	-0.78638607863577	0.043	0.388	1.3006029708472e-61	6	Chst1
Eif3f4	1.79291382687769e-65	-0.55300177553285	0.564	0.839	5.66955210335263e-61	6	Eif3f
Epcam3	8.10081710060431e-65	-0.710250782084795	0.226	0.598	2.5616403835531e-60	6	Epcam
Arf64	1.82101150627491e-64	-0.626608318255588	0.097	0.462	5.75840258514251e-60	6	Arf6
Ndufa33	2.42673415660298e-64	-0.528524224457223	0.458	0.809	7.67381875000995e-60	6	Ndufa3
Mrpl52	8.16831326432711e-64	-0.514162541748795	0.277	0.687	2.58298402044552e-59	6	Mrpl52
Ifnar22	8.39892917131605e-64	-0.566322509258359	0.387	0.753	2.65590938255356e-59	6	Ifnar2
Plac83	2.70423453392364e-63	-0.837991607430944	0.091	0.441	8.55133044317332e-59	6	Plac8
Ctss5	2.64817206936757e-62	-0.600191343846797	0.68	0.908	8.37404971775413e-58	6	Ctss
mt-Atp85	1.60700191151687e-61	-0.492620567641092	0.817	0.936	5.08166144459863e-57	6	mt-Atp8
Iscu2	6.66533433160255e-61	-0.551537242398121	0.199	0.587	2.10771202233936e-56	6	Iscu
Itgb7	1.66141047239181e-60	0.614782549739497	0.362	0.149	5.25371219579738e-56	6	Itgb7
Uqcrq1	3.68414415466202e-60	-0.419151228098584	0.762	0.935	1.16500006458722e-55	6	Uqcrq
Srsf23	4.13604059753832e-60	-0.590279846048818	0.107	0.464	1.30789875775357e-55	6	Srsf2
Dnajc7	8.57419240906306e-59	-0.505399949819245	0.555	0.861	2.71133112359392e-54	6	Dnajc7
Pld42	1.79968533946545e-58	-0.649228921036799	0.006	0.301	5.69096498045764e-54	6	Pld4
Rnf1873	2.82412258116092e-58	-0.571823224807395	0.07	0.404	8.93044042614707e-54	6	Rnf187
Eef23	4.53365400789485e-57	0.373689244749241	0.957	0.956	1.43363207037651e-52	6	Eef2
Rtn41	5.08865168212739e-57	-0.541018271808556	0.135	0.494	1.60913343492232e-52	6	Rtn4
Atp5md3	1.17580133636384e-56	-0.481663201088796	0.435	0.776	3.71811898584975e-52	6	Atp5md
Vapa3	1.45675770648948e-56	-0.533422439503089	0.106	0.452	4.60655921946103e-52	6	Vapa
Ndufb1-ps3	1.65342802477357e-56	-0.533716684847192	0.22	0.589	5.22847009993898e-52	6	Ndufb1-ps
Vpreb31	3.20461908031415e-56	0.588880361766814	0.49	0.262	1.01336464557694e-51	6	Vpreb3
Shisa52	1.05626932665298e-55	0.381479738816977	0.948	0.912	3.34013486474205e-51	6	Shisa5
Gm269172	1.21992046372988e-55	-0.572605853293407	0.226	0.597	3.85763249040664e-51	6	Gm26917
Marc25	4.26234655566823e-55	-0.522368733549904	0.287	0.652	1.34783922783341e-50	6	Marc2
Ddx53	1.22052422212069e-53	0.429414966232933	0.946	0.924	3.85954169519003e-49	6	Ddx5
Lgals3bp4	3.38537979388663e-53	-0.567314615231144	0.247	0.587	1.07052479842283e-48	6	Lgals3bp
Atp5j21	4.62371192868115e-53	-0.373893376518344	0.793	0.937	1.46211018608755e-48	6	Atp5j2
Rbm33	4.97077424282916e-53	0.368909180648393	0.948	0.941	1.57185823106744e-48	6	Rbm3
Uqcr111	5.02183109819282e-53	-0.436193011068989	0.554	0.848	1.58800342987053e-48	6	Uqcr11
Dap	3.0430871755426e-52	0.583686438413198	0.626	0.483	9.62285026650081e-48	6	Dap
Cldn73	4.58986449078656e-52	-0.654816346756978	0.007	0.278	1.45140694927652e-47	6	Cldn7
Fam174a4	1.37081329066533e-51	-0.476470537627115	0.064	0.372	4.3347857877419e-47	6	Fam174a
Dcun1d52	9.96003371102188e-51	-0.494265106485985	0.076	0.384	3.14956186009934e-46	6	Dcun1d5
Tnfrsf13b1	3.91268918446398e-50	0.450273984564342	0.851	0.81	1.2372705739112e-45	6	Tnfrsf13b
Klf65	2.6018002462629e-49	0.699702077220538	0.442	0.233	8.22741273873255e-45	6	Klf6
Grn2	6.48002478115772e-49	-0.49005510018551	0.47	0.769	2.04911343629769e-44	6	Grn
Ppp1cc3	1.13702051656215e-48	-0.484303259455062	0.11	0.429	3.59548627747282e-44	6	Ppp1cc
Rala3	1.48195475336027e-48	-0.45828683107241	0.045	0.329	4.68623732107585e-44	6	Rala
Luc7l24	9.19817776003434e-48	-0.473066673148985	0.228	0.581	2.90864777127806e-43	6	Luc7l2
Ier25	9.47911290077361e-48	0.632296837624361	0.595	0.381	2.99748508148263e-43	6	Ier2
Tpst11	2.59729931627487e-47	-0.471365070375719	0.168	0.499	8.21317989792439e-43	6	Tpst1
Mzb13	3.59184622960808e-47	0.331855161704283	0.999	0.984	1.13581361472667e-42	6	Mzb1
Hvcn11	4.44426433522445e-47	0.574239369009278	0.466	0.274	1.40536526808468e-42	6	Hvcn1
Spon12	1.38306267875605e-46	-0.530552624300522	0.006	0.253	4.37352080276237e-42	6	Spon1
Fkbp113	1.6031455319742e-46	-0.603138402663191	0.438	0.733	5.06946680120882e-42	6	Fkbp11
Ubr3	8.19375741437849e-46	-0.450893203802887	0.164	0.49	2.59102996957476e-41	6	Ubr3
Atp5k2	7.85046759806076e-45	-0.456649324137933	0.177	0.504	2.48247486385877e-40	6	Atp5k
Hsd11b12	1.78134152543633e-44	-0.510682775055573	0.115	0.412	5.63295817173477e-40	6	Hsd11b1
Sel1l2	2.16335298354557e-44	-0.539129027579883	0.652	0.889	6.84095480456779e-40	6	Sel1l
Herpud13	2.38099952524584e-44	0.333379692423907	0.951	0.926	7.52919669873239e-40	6	Herpud1
mt-Nd12	3.21638846384483e-44	0.273571604214215	0.993	0.988	1.01708636003701e-39	6	mt-Nd1
Ifi272	4.4196202710297e-44	-0.470995330244797	0.165	0.481	1.39757232210501e-39	6	Ifi27
Gimap71	2.32877980369448e-43	0.528141924083708	0.345	0.166	7.36406749524269e-39	6	Gimap7
Ckap43	2.85825927080127e-43	-0.459591394071871	0.382	0.702	9.03838746612778e-39	6	Ckap4
Cited24	3.1885731653253e-43	-0.546397053744535	0.21	0.525	1.00829060633916e-38	6	Cited2
Nedd4	7.25405526637825e-43	-0.425595187483078	0.013	0.251	2.29387735633413e-38	6	Nedd4
Mpc2	1.32161055955099e-42	-0.393365835058	0.485	0.778	4.17919691141215e-38	6	Mpc2
Ppp1r15a5	3.75623373665124e-42	0.642227730446613	0.464	0.27	1.18779623220385e-37	6	Ppp1r15a
Tomm7	4.71131571485177e-42	-0.418619819699396	0.308	0.646	1.48981225535043e-37	6	Tomm7
Tmem2482	9.22105936406136e-41	-0.430483754459838	0.116	0.403	2.91588339210348e-36	6	Tmem248
Isg201	1.23824807040607e-40	-0.454513424017013	0.527	0.803	3.91558804823806e-36	6	Isg20
Nenf	1.29348122933308e-40	-0.42272099085506	0.024	0.259	4.09024634339708e-36	6	Nenf
Rpl22	1.46424964844038e-40	-0.264845838738063	0.948	0.981	4.63025023829816e-36	6	Rpl22
Slpi5	3.62660413428722e-40	-1.04898697410182	0.942	0.927	1.1468047593443e-35	6	Slpi
Chchd101	4.05757810755645e-40	0.453222527470114	0.83	0.804	1.2830873491715e-35	6	Chchd10
Mfsd4a	7.53373069430453e-40	-0.401519055241009	0.039	0.282	2.38231632015298e-35	6	Mfsd4a
Actb4	1.16704605157161e-39	0.261999074006855	0.991	0.977	3.69043302427975e-35	6	Actb
Sqstm13	1.5726607485831e-39	0.442271766492234	0.784	0.737	4.97306781916948e-35	6	Sqstm1
Dpm31	2.24518368321743e-39	-0.35479471302074	0.507	0.804	7.09971984307017e-35	6	Dpm3
Hspa55	3.65834158156893e-39	0.294911366851302	0.957	0.94	1.15684077492373e-34	6	Hspa5
Cyba4	5.62556520793335e-39	-0.306660078151869	0.935	0.974	1.77891623005269e-34	6	Cyba
Sec61g3	1.12398161757814e-38	-0.287764591998504	0.929	0.967	3.55425467110561e-34	6	Sec61g
Itm2b1	1.15668597590392e-38	-0.266327530639356	0.996	0.99	3.65767239300336e-34	6	Itm2b
Tcf31	1.45730999967277e-38	-0.398107490093322	0.071	0.329	4.60830568096525e-34	6	Tcf3
Zbp11	1.58231989852804e-38	-0.406712776342936	0.289	0.617	5.00361198312536e-34	6	Zbp1
Laptm55	2.19526560282855e-38	0.526803721304282	0.536	0.357	6.94186888926443e-34	6	Laptm5
Slamf95	6.81027223166449e-38	-0.589022386961296	0.045	0.275	2.15354428509694e-33	6	Slamf9
Edem22	1.15138008924852e-37	0.286764342922541	0.973	0.937	3.64089411822169e-33	6	Edem2
Tmed22	1.39243412812477e-37	-0.370181943967445	0.557	0.818	4.40315519995615e-33	6	Tmed2
Zfp467	2.23104023736606e-37	-0.390792208010664	0.092	0.357	7.05499543859896e-33	6	Zfp467
Tnfrsf173	4.03095988769281e-37	0.415437780108328	0.766	0.643	1.27467013568622e-32	6	Tnfrsf17
Gnai21	1.26111370803521e-36	-0.409254331024529	0.216	0.518	3.98789376754895e-32	6	Gnai2
Cox6c1	3.99844494716747e-36	-0.331176538066626	0.683	0.883	1.2643882611933e-31	6	Cox6c
Gadd45b	2.63136064717744e-35	0.548617930935829	0.6	0.493	8.32088863850449e-31	6	Gadd45b
Aldoa2	2.68644869411154e-35	0.417472695044308	0.769	0.732	8.4950880605195e-31	6	Aldoa
Ptprcap5	2.73029543542497e-35	0.456705735471	0.592	0.43	8.63374022590083e-31	6	Ptprcap
Lrp101	6.92496473848756e-35	-0.355718774102174	0.119	0.386	2.18981234960453e-30	6	Lrp10
Cox7a21	7.22563435632496e-35	-0.298741033067963	0.71	0.889	2.28489009615708e-30	6	Cox7a2
Mcl11	2.94176739614115e-34	-0.369704398980185	0.353	0.665	9.30245686007754e-30	6	Mcl1
Gm19585	4.46301243052406e-34	0.452365769989935	0.254	0.11	1.41129379078032e-29	6	Gm19585
Gng5	8.34934381389816e-34	-0.305368060506354	0.812	0.935	2.64022950083087e-29	6	Gng5
Spint2	9.28082962958741e-34	-0.304482018824291	0.762	0.92	2.93478394546813e-29	6	Spint2
Scd2	9.95129050424514e-34	-0.373067749652007	0.045	0.261	3.1467970832524e-29	6	Scd2
Chchd2	1.17238001216263e-33	-0.354484126181988	0.33	0.646	3.70730007446067e-29	6	Chchd2
Stat12	1.57269931534256e-33	-0.426240417158815	0.207	0.487	4.97318977497625e-29	6	Stat1
Ost43	1.78789416424825e-33	-0.275167776652626	0.887	0.96	5.6536789261858e-29	6	Ost4
CAAA01118383.1	1.91423152531283e-33	-0.359365251075586	0.251	0.553	6.05318292934425e-29	6	CAAA01118383.1
Zbtb201	2.29054319802242e-33	-0.375967751930015	0.339	0.647	7.24315570078651e-29	6	Zbtb20
Erp294	5.95901995133715e-33	-0.354512505814251	0.592	0.83	1.88436128901183e-28	6	Erp29
Pycr2	6.94088474121422e-33	0.502210791873305	0.513	0.39	2.19484657286676e-28	6	Pycr2
Ap3s1	8.2326590597503e-33	-0.3342196463696	0.167	0.443	2.60333144787424e-28	6	Ap3s1
Ostc2	1.09351330491066e-32	-0.328204697981972	0.643	0.863	3.4579077727885e-28	6	Ostc
Psmb91	1.16732958000859e-32	-0.316409081987565	0.588	0.842	3.69132959790317e-28	6	Psmb9
Sem1	1.38860185007044e-32	-0.336020148760357	0.647	0.873	4.39103677029274e-28	6	Sem1
Tmem123	1.55222194004168e-32	-0.35521530919575	0.323	0.631	4.90843621879981e-28	6	Tmem123
Romo1	2.56341655886693e-32	-0.32726743243968	0.257	0.563	8.106035842449e-28	6	Romo1
Ctsz1	2.699847875548e-32	-0.356513189629422	0.438	0.731	8.5374589520579e-28	6	Ctsz
Rasgrp3	3.058601235371e-32	-0.356733431477058	0.08	0.313	9.67190882649018e-28	6	Rasgrp3
Rac11	3.54889312373736e-32	-0.353150621930711	0.079	0.311	1.12223098358823e-27	6	Rac1
Ywhaq2	4.36362744561586e-32	-0.38309026230807	0.144	0.406	1.37986627085265e-27	6	Ywhaq
Bola2	7.1429197433721e-32	-0.347801644015326	0.232	0.526	2.25873408124912e-27	6	Bola2
Gng12	1.20602675673664e-31	-0.330753262668352	0.106	0.353	3.81369781015259e-27	6	Gng12
Ndufc11	1.24114301982993e-31	-0.344056366145589	0.338	0.646	3.92474245730619e-27	6	Ndufc1
Uba52	1.28497079629186e-31	-0.346150554666326	0.268	0.563	4.06333465203411e-27	6	Uba52
Napsa4	1.38614936525567e-31	-0.41397389075768	0.244	0.514	4.38328152281148e-27	6	Napsa
Hnrnpl	1.61573685241343e-31	-0.357167079828051	0.257	0.555	5.10928307470176e-27	6	Hnrnpl
Med30	2.78776152662134e-31	-0.308433593399118	0.08	0.312	8.81545949948201e-27	6	Med30
Hepacam22	7.32402469949514e-31	-0.382035003510224	0.079	0.301	2.31600309047435e-26	6	Hepacam2
C1qbp	1.19143871426501e-30	-0.337808502122189	0.143	0.401	3.76756750224883e-26	6	C1qbp
Hist1h1c2	2.2697779807507e-30	0.717283046959165	0.393	0.246	7.17749193072986e-26	6	Hist1h1c
Yipf4	2.62937428197688e-30	-0.326824486116915	0.14	0.395	8.31460735446729e-26	6	Yipf4
Rpl384	1.28756432630807e-86	0.460636353196973	1	0.967	4.07153591265139e-82	7	Rpl38
Rpl414	2.02227229301459e-81	0.30977505262103	1	0.995	6.39482944497075e-77	7	Rpl41
Rpl364	2.32394744909028e-74	0.410791119873452	1	0.976	7.34878662351329e-70	7	Rpl36
Ssr42	1.4302772383385e-68	-0.481697094097525	1	0.991	4.52282268307401e-64	7	Ssr4
Chst13	1.76776820101311e-68	0.718020545943898	0.74	0.348	5.59003660524364e-64	7	Chst1
Rpl37a5	3.38546180029346e-68	0.393025752186319	1	0.982	1.0705507304888e-63	7	Rpl37a
Edem23	1.14751355759771e-66	-0.681055265128883	0.879	0.942	3.62866737183548e-62	7	Edem2
Rpl375	1.8780166173584e-66	0.359675293797604	0.997	0.986	5.93866414741072e-62	7	Rpl37
Wnt10a2	1.10456400261637e-65	0.507252868173707	0.49	0.156	3.49285228907347e-61	7	Wnt10a
Slpi6	1.30469699716392e-63	-1.51271657041909	0.881	0.93	4.12571284443176e-59	7	Slpi
Rps215	1.09460804874724e-59	0.373751363158744	1	0.973	3.46136957174852e-55	7	Rps21
Rps295	3.27965109433738e-59	0.389962187922463	1	0.964	1.03709126905136e-54	7	Rps29
Rplp11	7.99161606208717e-58	0.327746826326437	1	0.989	2.52710883115321e-53	7	Rplp1
Ptpn65	8.23945846859969e-57	0.57071484069549	0.711	0.339	2.60548155694059e-52	7	Ptpn6
Rpl394	3.57855714236891e-54	0.347731115688504	1	0.976	1.1316113395599e-49	7	Rpl39
Txndc52	1.28369002914536e-53	0.419716742471474	0.995	0.978	4.05928461016347e-49	7	Txndc5
Rpl353	3.67293096806844e-52	0.303922239034303	1	0.983	1.1614542307226e-47	7	Rpl35
Slc3a25	1.58697520007701e-51	0.557439840313065	0.987	0.865	5.01833297768351e-47	7	Slc3a2
Rps201	1.2074198596604e-50	0.267711984207637	1	0.993	3.81810308021811e-46	7	Rps20
Rpl35a2	1.999382954585e-50	0.254363995181336	1	0.991	6.32244877898869e-46	7	Rpl35a
Rpl30	7.02061421793717e-50	0.275998131248199	1	0.989	2.22005862799609e-45	7	Rpl30
Rpl36a2	7.32301297204393e-50	0.336049131241928	0.995	0.963	2.31568316201973e-45	7	Rpl36a
Ifi27l2a5	6.39976895123275e-49	0.496732738002141	0.997	0.783	2.02373493775882e-44	7	Ifi27l2a
Cd526	6.41934744438072e-49	0.526579440122197	0.997	0.903	2.02992604886207e-44	7	Cd52
Rps122	9.9771021904226e-49	0.340837251857665	1	0.98	3.15495925465543e-44	7	Rps12
Fau1	1.69072162552897e-47	0.250502603678977	1	0.994	5.34639992424771e-43	7	Fau
Rps261	1.08343610134038e-46	0.27573442290634	1	0.987	3.42604163965856e-42	7	Rps26
Xist7	2.4997376858649e-46	0.467080806923017	0.925	0.582	7.90467051024198e-42	7	Xist
Pou2af11	1.91023112374359e-45	0.480341104442187	0.933	0.785	6.04053285950199e-41	7	Pou2af1
Mrpl521	1.41487130498769e-44	0.462150849972872	0.861	0.649	4.47410604063206e-40	7	Mrpl52
Rps15a2	4.85293714019087e-44	0.263632127854891	1	0.989	1.53459578247116e-39	7	Rps15a
Rps2	9.61967714297327e-44	0.254269858032731	1	0.992	3.04193430615101e-39	7	Rps2
Rps274	1.10718261693011e-42	0.344581545294301	1	0.956	3.50113287125638e-38	7	Rps27
Rps285	3.26549506497293e-42	0.327640805640184	0.995	0.961	1.03261484944574e-37	7	Rps28
Ctss6	3.8069102756797e-42	0.349354983414365	0.987	0.888	1.20382116737543e-37	7	Ctss
Ccnd24	1.56960500851788e-41	0.632771312886334	0.832	0.614	4.96340495793524e-37	7	Ccnd2
Srgn3	2.47783878633804e-41	-0.46190448817615	0.918	0.957	7.83542181015816e-37	7	Srgn
Rps91	7.52681614011035e-41	0.258923998038313	1	0.986	2.38012979982569e-36	7	Rps9
Pycard4	5.39814675434493e-40	-0.743442106944118	0.582	0.755	1.70700196665895e-35	7	Pycard
Ifi273	1.16344063897486e-38	0.507321493250064	0.74	0.447	3.67903198856629e-34	7	Ifi27
Lman11	7.00017303515486e-38	-0.569044958521317	0.742	0.859	2.21359471717667e-33	7	Lman1
Eif3f5	4.68625943399939e-36	0.373237270290457	0.956	0.814	1.48188895821929e-31	7	Eif3f
Rplp21	5.31294323465245e-36	0.254802417957253	1	0.981	1.6800589096618e-31	7	Rplp2
Epcam4	7.8936476170387e-36	0.532374502261712	0.794	0.562	2.49612924945998e-31	7	Epcam
Tmc6	3.31734168804155e-35	0.429733769457647	0.546	0.282	1.0490097885925e-30	7	Tmc6
Fam214a2	5.22471346606961e-35	0.480048844634856	0.951	0.832	1.65215889224053e-30	7	Fam214a
Pcbp25	6.35673597101643e-34	0.366081877115092	0.948	0.792	2.01012704875482e-29	7	Pcbp2
Rpl3	8.21622507098556e-34	0.255100369255754	0.997	0.979	2.59813469194705e-29	7	Rpl3
Il5ra1	1.35175464538462e-32	0.30803047460402	0.276	0.09	4.27451853963525e-28	7	Il5ra
Slamf96	2.350928475451e-32	0.368656910095662	0.523	0.247	7.43410602507114e-28	7	Slamf9
Lamp1	9.94234833634595e-32	0.334913818287933	0.405	0.172	3.14396939091932e-27	7	Lamp1
Grcc102	1.87646348754677e-30	0.359801681368768	0.915	0.729	5.9337528403204e-26	7	Grcc10
Rasgrp31	2.22253284753801e-29	0.419454382669876	0.531	0.286	7.0280933704847e-25	7	Rasgrp3
Chd1	2.50139946438904e-29	0.310605904335947	0.327	0.13	7.90992538629103e-25	7	Chd1
Ly6k	9.37706496995751e-29	0.956740327596352	0.276	0.103	2.96521548479996e-24	7	Ly6k
Napsa5	1.66140559996602e-28	-0.583160681636659	0.229	0.506	5.25369678821254e-24	7	Napsa
mt-Atp63	2.81731428023187e-26	-0.250749190010534	1	0.997	8.90891121694922e-22	7	mt-Atp6
Ly6d4	3.8588010477223e-26	0.361042365595756	0.987	0.864	1.22023006731075e-21	7	Ly6d
Cox7c4	3.14252304908378e-25	0.259568056105525	0.979	0.906	9.93728638581274e-21	7	Cox7c
Mt14	4.05148777720454e-25	0.762335293433408	0.771	0.569	1.28116146490762e-20	7	Mt1
Selenom1	6.20532251573234e-25	-0.491431138867485	0.521	0.731	1.96224708592488e-20	7	Selenom
Selenok	1.44891285983157e-24	-0.258461284417448	0.992	0.98	4.58175224535938e-20	7	Selenok
Evi5	1.73302865849351e-24	0.355066212381453	0.369	0.172	5.48018322388818e-20	7	Evi5
Epb41l2	4.02527966984038e-24	0.256391325070216	0.26	0.098	1.27287393719692e-19	7	Epb41l2
Ucp21	6.04553193095433e-24	-0.398353510566707	0.75	0.848	1.91171810720638e-19	7	Ucp2
Itm2b2	1.00619485172189e-23	-0.260100956861972	0.997	0.99	3.18178936011495e-19	7	Itm2b
Cpq1	1.21180639834878e-23	0.282629384734948	0.263	0.1	3.83197419285851e-19	7	Cpq
Nenf1	4.22282990856731e-23	0.332323810063823	0.441	0.234	1.33534327368715e-18	7	Nenf
mt-Cytb3	7.49996229958446e-23	-0.265383770437169	1	0.997	2.3716380783746e-18	7	mt-Cytb
Ebi3	1.04057692303465e-22	0.343588083223478	0.42	0.223	3.29051234602017e-18	7	Ebi3
Reep3	1.38714616877264e-22	0.314349332301825	0.384	0.188	4.38643361489286e-18	7	Reep3
Ier5	1.81257519143718e-22	0.326446898711114	0.665	0.423	5.73172527036266e-18	7	Ier5
1500011B03Rik1	2.44862676492253e-22	-0.510613981709495	0.17	0.407	7.74304755603801e-18	7	1500011B03Rik
Cldn74	2.90054066311122e-22	0.394595395141801	0.459	0.25	9.17208968489029e-18	7	Cldn7
Glcci1	5.7168979073916e-22	0.356730160683387	0.598	0.374	1.80779745627537e-17	7	Glcci1
Bcl22	8.80006589039714e-22	0.315641305863826	0.443	0.231	2.78275683586138e-17	7	Bcl2
Adgre52	7.24864650276715e-21	0.344825115243982	0.508	0.302	2.29216699710503e-16	7	Adgre5
St8sia6	9.40139850199691e-21	0.330188346204511	0.521	0.314	2.97291023430146e-16	7	St8sia6
Gadd45b1	1.91555632396826e-20	-0.489565246182543	0.281	0.51	6.05737220765244e-16	7	Gadd45b
Fndc3b	2.23499871179784e-20	0.321206142755778	0.588	0.369	7.06751292644713e-16	7	Fndc3b
Sel1l3	3.29867852646611e-20	0.268335651412428	0.966	0.868	1.04310812363911e-15	7	Sel1l
Isg15	3.64840524527168e-20	0.555017659461876	0.335	0.163	1.15369870665981e-15	7	Isg15
Tnfrsf174	3.83529879087351e-20	0.263598778347134	0.858	0.642	1.21279818365002e-15	7	Tnfrsf17
Zfp4671	1.22974653705335e-19	0.325691696374655	0.539	0.33	3.88870449947009e-15	7	Zfp467
Pafah1b31	1.71205278369526e-19	-0.321320873078693	0.835	0.897	5.41385331260114e-15	7	Pafah1b3
Sft2d2	2.14852714509658e-19	0.301591265185275	0.412	0.226	6.79407253822441e-15	7	Sft2d2
Cybb3	2.61137114479347e-19	0.288329794014007	0.745	0.547	8.25767783406592e-15	7	Cybb
Ehd41	4.70974165693046e-19	0.278842344153679	0.582	0.363	1.48931450675455e-14	7	Ehd4
Prdx43	6.18349739935998e-19	-0.363430034524518	0.915	0.922	1.95534554762561e-14	7	Prdx4
Pnrc16	1.10290856349137e-18	0.265771103184804	0.75	0.519	3.48761745947241e-14	7	Pnrc1
Glipr15	1.68545803347837e-18	-0.601704425788699	0.294	0.502	5.32975539346532e-14	7	Glipr1
Sirpa	5.33889784842122e-18	0.261801222656745	0.302	0.147	1.68826627762776e-13	7	Sirpa
Stt3b2	8.31166842343226e-18	0.317719512982962	0.485	0.294	2.62831578885775e-13	7	Stt3b
Prdm1	8.9924789868706e-18	0.371682917470593	0.552	0.362	2.84360170522822e-13	7	Prdm1
Ccdc28b1	1.07628019850226e-17	0.267175957174109	0.399	0.215	3.40341324370384e-13	7	Ccdc28b
Myl12a2	1.25296704693634e-17	0.25057779813828	0.892	0.755	3.96213239582211e-13	7	Myl12a
Cd79b	1.99812411749581e-17	-0.323661554790422	0.912	0.932	6.31846808434524e-13	7	Cd79b
Csf2rb	2.77398793201374e-17	0.268293594535368	0.327	0.168	8.77190463861385e-13	7	Csf2rb
a2	2.80346393498174e-17	-0.439614599867964	0.139	0.343	8.86511365519925e-13	7	a
H2-Ab12	7.73731169798549e-17	-0.49402049104332	0.544	0.667	2.44669270513697e-12	7	H2-Ab1
Vpreb32	1.23716423821804e-16	-0.638641093191044	0.098	0.285	3.91216075409308e-12	7	Vpreb3
Hnrnpab3	3.9801847746083e-16	0.26476570520188	0.701	0.497	1.25861402942664e-11	7	Hnrnpab
Ly6i2	3.9833539407983e-16	0.350835737711874	0.466	0.279	1.25961618315924e-11	7	Ly6i
Luc7l25	4.54188857525169e-16	0.260969425478086	0.747	0.547	1.43623600526609e-11	7	Luc7l2
Txnip	9.54841108209216e-16	-0.432362178834176	0.407	0.581	3.01939855237918e-11	7	Txnip
Mzb14	1.78958975457128e-15	-0.391913569012883	0.992	0.985	5.6590407219053e-11	7	Mzb1
Erlec1	2.54433525983034e-15	-0.390453521714729	0.436	0.586	8.04569695863549e-11	7	Erlec1
Zfp368	3.3363478765704e-15	-1.19573670933018	0.673	0.733	1.05501992552909e-10	7	Zfp36
Etnk11	6.75469148949149e-15	0.301891864227162	0.582	0.412	2.135968542807e-10	7	Etnk1
Ubb6	8.00340299026588e-15	-0.28332561235986	1	0.993	2.53083609358188e-10	7	Ubb
Rgs10	1.16011264914033e-14	0.279183244955531	0.665	0.486	3.66850821911154e-10	7	Rgs10
Lpin2	1.68027206832543e-14	0.273218524484853	0.369	0.214	5.31335633445866e-10	7	Lpin2
H3f3b6	3.16576325129332e-14	-0.336893097137069	0.995	0.988	1.00107765532397e-09	7	H3f3b
Golgb1	3.77758717233647e-14	0.269018152858231	0.642	0.479	1.19454861563624e-09	7	Golgb1
Plbd2	4.56914924637224e-14	0.252983927783889	0.394	0.234	1.44485637468783e-09	7	Plbd2
Rapgef1	5.45195980852373e-14	0.25952202205461	0.366	0.211	1.72401873065137e-09	7	Rapgef1
Mt22	7.06318622037923e-14	0.330274589646102	0.446	0.275	2.23352074660832e-09	7	Mt2
Arhgdib2	1.61726723135066e-13	-0.390273845794337	0.634	0.729	5.11412243897705e-09	7	Arhgdib
Atf5	2.27001686313842e-13	0.329251420465997	0.32	0.178	7.17824732461631e-09	7	Atf5
Clptm1l	4.18833498710701e-13	0.260570813436274	0.652	0.483	1.32443528962298e-08	7	Clptm1l
H2-Eb13	2.2675769917533e-12	-0.504018651213643	0.284	0.436	7.1705319633223e-08	7	H2-Eb1
Coro1a2	2.71506866744575e-12	-0.475249927727035	0.335	0.485	8.58559014019694e-08	7	Coro1a
Irf4	3.34444985526851e-12	0.266852902089081	0.771	0.619	1.05758193323301e-07	7	Irf4
Ppib5	3.52387043360225e-12	-0.28385215976653	0.972	0.959	1.1143183085137e-07	7	Ppib
Eif4ebp1	3.88831978566336e-12	0.271718611417451	0.554	0.399	1.22956448262247e-07	7	Eif4ebp1
Gpx11	4.18542427687008e-12	-0.409283559909069	0.74	0.787	1.32351486483186e-07	7	Gpx1
AY0361186	5.25194475681398e-12	-0.705726261619041	0.454	0.588	1.66076997099972e-07	7	AY036118
Tmsb4x3	9.90425947972824e-12	-0.657520371358134	0.683	0.761	3.13192493267966e-07	7	Tmsb4x
H2afj	1.0025826501107e-11	-0.262425997405764	0.75	0.826	3.17036685618005e-07	7	H2afj
Fos7	2.44123191870388e-11	-1.91713800966121	0.577	0.619	7.7196635733254e-07	7	Fos
Slamf73	1.29335432889388e-10	-0.293017495185891	0.861	0.885	4.08984505882822e-06	7	Slamf7
Ergic12	4.97994006565961e-10	-0.279487371571567	0.82	0.832	1.57475664756288e-05	7	Ergic1
Fut81	6.9380988339327e-10	-0.270075752950391	0.683	0.785	2.1939656132662e-05	7	Fut8
Srprb	7.86432387983968e-10	-0.294657372402384	0.415	0.541	2.48685649728291e-05	7	Srprb
Btg21	8.81747735738559e-10	-0.334517850655792	0.693	0.743	2.78826268995247e-05	7	Btg2
Atp2a34	9.11897031501876e-10	-0.318722753684227	0.32	0.455	2.88360079301523e-05	7	Atp2a3
Ift201	2.92432350952276e-09	-0.256220127427266	0.763	0.814	9.24729580181287e-05	7	Ift20
Rasgrp2	3.13183586588681e-09	-0.31710245915943	0.178	0.311	9.90349137510726e-05	7	Rasgrp2
Itgb2	3.2272831359269e-09	-0.285524091441483	0.258	0.395	0.00010205314732428	7	Itgb2
Manf3	6.50986699026504e-09	-0.268412681186072	0.987	0.967	0.000205855013966161	7	Manf
S100a101	1.15894610848949e-08	-0.328405855809287	0.214	0.345	0.000366481938426548	7	S100a10
Lsp1	2.55121627767597e-08	-0.326554467886101	0.317	0.44	0.000806745611326696	7	Lsp1
Trp53inp13	2.99985940195394e-08	-0.279870129991951	0.745	0.808	0.000948615540085876	7	Trp53inp1
Actb5	3.68500639634598e-08	-0.276215948344765	0.987	0.978	0.00116527272265253	7	Actb
Pycr21	4.46289999886859e-08	-0.280599313485021	0.276	0.404	0.00141125823764222	7	Pycr2
Fkbp114	4.82329704921433e-08	-0.39117158593118	0.673	0.714	0.00152522299290256	7	Fkbp11
Lat2	5.43117678444521e-08	-0.273480275109351	0.245	0.369	0.00171744672277727	7	Lat2
Gimap6	1.82244302031195e-07	-0.263499401356803	0.474	0.592	0.00576292931883044	7	Gimap6
Hspa13	3.05087735956913e-07	-0.267367430130507	0.26	0.371	0.00964748438642951	7	Hspa13
Klf66	3.82426681564623e-07	-0.465448463202085	0.149	0.252	0.0120930965244365	7	Klf6
Dnajb9	4.92377581876411e-07	-0.268443337504204	0.526	0.622	0.0155699638940959	7	Dnajb9
Man2b1	6.74518171725599e-07	-0.253823212139263	0.451	0.543	0.0213296136263069	7	Man2b1
Taldo12	7.1140256912274e-07	-0.25568269278812	0.567	0.618	0.0224959720407993	7	Taldo1
Cd24a5	7.29960024923108e-07	-0.370246987485299	0.675	0.683	0.0230827959081185	7	Cd24a
Hvcn12	7.49466772887389e-07	-0.273477412706771	0.183	0.292	0.023699638292245	7	Hvcn1
Ubc7	9.12912741933861e-07	-0.491994021064121	0.866	0.837	0.0288681267254326	7	Ubc
Hsp90b12	1.07152876539096e-06	-0.275374295037756	1	0.995	0.033883882619193	7	Hsp90b1
Fosb7	1.57792166789025e-06	-0.697550041041295	0.291	0.362	0.0498970389820255	7	Fosb
Gm424184	2.02707468491315e-06	-0.358850235072053	1	0.999	0.0641001556863235	7	Gm42418
Hspa56	3.19767111392911e-06	-0.414948201331895	0.959	0.94	0.101116755964666	7	Hspa5
Ssr25	3.92180171444039e-06	-0.256847302234961	0.789	0.794	0.124015213814034	7	Ssr2
Jun7	4.77077538109024e-06	-1.64389660026662	0.495	0.506	0.150861459100835	7	Jun
Lars26	5.72855760571459e-06	-0.436685948991462	0.876	0.904	0.181148448607907	7	Lars2
Ppp1r15a6	6.79317602979733e-06	-0.480237646512696	0.201	0.288	0.214813812414251	7	Ppp1r15a
Hspa87	7.453220498424e-06	-0.338948625861943	0.845	0.832	0.235685738601164	7	Hspa8
Ier26	1.34387607118418e-05	-0.863376860431958	0.343	0.398	0.424960491229861	7	Ier2
Pqlc31	1.44423041555794e-05	-0.259638548681746	0.49	0.564	0.456694542007732	7	Pqlc3
Junb7	2.45916532019201e-05	-0.909940332197133	0.68	0.666	0.777637257551116	7	Junb
Msrb1	5.27653920314032e-05	-0.257157890428417	0.271	0.358	1	7	Msrb1
Dnajb16	5.52187833589085e-05	-0.498987901375808	0.178	0.256	1	7	Dnajb1
Crip14	8.2849636626788e-05	-0.428351902927803	0.624	0.639	1	7	Crip1
Hist1h1c3	0.000108711033182491	-0.309941512088119	0.18	0.26	1	7	Hist1h1c
Irf13	0.0034555169154715	-0.261275451936077	0.24	0.294	1	7	Irf1
Plac84	0.00421067563146054	-0.260170180270232	0.369	0.419	1	7	Plac8
H1f01	0.00662331054286748	-0.344264569158198	0.448	0.48	1	7	H1f0
H2afz	0.00672235806936798	-0.255966422304927	0.861	0.833	1	7	H2afz
Pon36	0.0178057983861143	-0.289856948102399	0.619	0.615	1	7	Pon3
Cd694	0.0572016889499224	-0.369827271188076	0.242	0.274	1	7	Cd69
S100a112	0.151960924608721	-0.252612204811526	0.369	0.381	1	7	S100a11
Tsc22d36	0.176910076520083	-0.260303935961123	0.278	0.292	1	7	Tsc22d3
NA4	NA	NA	NA	NA	NA	NA	NA
NA.116	NA	NA	NA	NA	NA	NA	NA
NA.216	NA	NA	NA	NA	NA	NA	NA
NA.313	NA	NA	NA	NA	NA	NA	NA
NA.413	NA	NA	NA	NA	NA	NA	NA
NA.513	NA	NA	NA	NA	NA	NA	NA
NA.67	NA	NA	NA	NA	NA	NA	NA
NA.74	NA	NA	NA	NA	NA	NA	NA
NA.84	NA	NA	NA	NA	NA	NA	NA
NA.94	NA	NA	NA	NA	NA	NA	NA
NA.104	NA	NA	NA	NA	NA	NA	NA
NA.117	NA	NA	NA	NA	NA	NA	NA
NA.124	NA	NA	NA	NA	NA	NA	NA
NA.134	NA	NA	NA	NA	NA	NA	NA
NA.144	NA	NA	NA	NA	NA	NA	NA
NA.154	NA	NA	NA	NA	NA	NA	NA
NA.164	NA	NA	NA	NA	NA	NA	NA
NA.174	NA	NA	NA	NA	NA	NA	NA
NA.184	NA	NA	NA	NA	NA	NA	NA
NA.194	NA	NA	NA	NA	NA	NA	NA
S100a9	0	5.94031387081059	0.991	0.06	0	8	S100a9
S100a8	0	5.91624388236422	0.996	0.049	0	8	S100a8
Camp	0	4.95771800354533	0.688	0.024	0	8	Camp
Ngp	0	4.617691127778	0.719	0.024	0	8	Ngp
Retnlg	0	3.90192592582113	0.714	0.006	0	8	Retnlg
Lcn2	0	3.88339331201283	0.883	0.011	0	8	Lcn2
Lyz2	0	3.11694358791742	0.957	0.023	0	8	Lyz2
S100a6	0	3.08603680366062	0.81	0.02	0	8	S100a6
Wfdc21	0	2.9365446399775	0.861	0.004	0	8	Wfdc21
Ltf	0	2.9339483412287	0.571	0.006	0	8	Ltf
Pglyrp1	0	2.55498231709659	0.983	0.096	0	8	Pglyrp1
Tyrobp	0	2.50958494610823	1	0.024	0	8	Tyrobp
Chil3	0	2.46642578619258	0.55	0.007	0	8	Chil3
Anxa1	0	2.22420514389899	0.814	0.009	0	8	Anxa1
Ifitm6	0	2.11433102109371	0.693	0.007	0	8	Ifitm6
Alox5ap	0	1.99606764920194	0.978	0.016	0	8	Alox5ap
Fcer1g	0	1.97691997659456	0.965	0.072	0	8	Fcer1g
Mmp9	0	1.94540362785349	0.714	0.003	0	8	Mmp9
Mmp8	0	1.7937289448262	0.545	0.003	0	8	Mmp8
Hp	0	1.72323520144512	0.896	0.008	0	8	Hp
Ccl6	0	1.66748903820335	0.455	0.01	0	8	Ccl6
Cd177	0	1.41004125560259	0.619	0.002	0	8	Cd177
Mgst1	0	1.3109368854735	0.771	0.03	0	8	Mgst1
Anxa2	0	1.30500292134591	0.831	0.026	0	8	Anxa2
Ncf1	0	1.28559753111831	0.818	0.016	0	8	Ncf1
Ly6g	0	1.27666609821347	0.589	0.012	0	8	Ly6g
Gmfg	0	1.23612596239431	0.866	0.086	0	8	Gmfg
Gsr	0	1.20178762189541	0.792	0.049	0	8	Gsr
Ifitm2	0	1.19500225827077	0.693	0.017	0	8	Ifitm2
Lst1	0	1.1334901467897	0.623	0.012	0	8	Lst1
Rflnb	0	1.11189648154425	0.667	0.003	0	8	Rflnb
Lgals3	0	1.1037846087839	0.636	0.016	0	8	Lgals3
Mcemp1	0	1.06544227374133	0.71	0.004	0	8	Mcemp1
Slfn4	0	1.0544478237138	0.567	0.002	0	8	Slfn4
Cd63	0	1.02161946121048	0.545	0.004	0	8	Cd63
Cebpd	0	1.0112324512643	0.71	0.009	0	8	Cebpd
Pygl	0	0.981491089206116	0.667	0.004	0	8	Pygl
Slfn1	0	0.972366099053107	0.506	0.007	0	8	Slfn1
F630028O10Rik	0	0.965668435832836	0.576	0.004	0	8	F630028O10Rik
Serpinb1a	0	0.936570203935596	0.442	0.009	0	8	Serpinb1a
Cebpe	0	0.888498391620644	0.45	0.001	0	8	Cebpe
Csf3r	0	0.886760184178335	0.55	0.004	0	8	Csf3r
Itgam	0	0.881998666741179	0.567	0.008	0	8	Itgam
Lrg1	0	0.856201283627458	0.55	0	0	8	Lrg1
Gda	0	0.846262910788099	0.619	0.006	0	8	Gda
Sorl1	0	0.834256093649309	0.632	0.009	0	8	Sorl1
Trem3	0	0.818465284679534	0.576	0.001	0	8	Trem3
Clec4a2	0	0.816698828237782	0.558	0.003	0	8	Clec4a2
Cotl1	0	0.811494404750184	0.615	0.021	0	8	Cotl1
Chil1	0	0.794339158862847	0.519	0.002	0	8	Chil1
Rtp4	0	0.789009471006302	0.541	0.025	0	8	Rtp4
Plbd1	0	0.765532969584122	0.481	0.005	0	8	Plbd1
C3	0	0.74465945354002	0.398	0.004	0	8	C3
Actn1	0	0.698180172546249	0.545	0.006	0	8	Actn1
Ltb4r1	0	0.67509948550639	0.446	0.003	0	8	Ltb4r1
Nfam1	0	0.672181280785389	0.563	0.02	0	8	Nfam1
Oasl2	0	0.661499715392432	0.45	0.019	0	8	Oasl2
C5ar1	0	0.654314189979322	0.455	0.001	0	8	C5ar1
Cxcr2	0	0.652383427247528	0.377	0.001	0	8	Cxcr2
Gsn	0	0.650038252479675	0.485	0.016	0	8	Gsn
Anxa3	0	0.629333647777523	0.442	0.003	0	8	Anxa3
Plaur	0	0.629236824135676	0.494	0.005	0	8	Plaur
Fpr2	0	0.61531604056192	0.39	0.001	0	8	Fpr2
Fcgr3	0	0.612256431430904	0.468	0.004	0	8	Fcgr3
Pirb	0	0.603033189401135	0.455	0.005	0	8	Pirb
Hk3	0	0.595721369827502	0.429	0.003	0	8	Hk3
Myo1f	0	0.590636931197301	0.455	0.006	0	8	Myo1f
Hdc	0	0.582685915418877	0.433	0.003	0	8	Hdc
Pilra	0	0.576423983147443	0.459	0.002	0	8	Pilra
G0s2	0	0.567283468734722	0.455	0.004	0	8	G0s2
Hacd4	0	0.563965720774006	0.355	0.006	0	8	Hacd4
Cd33	0	0.544136332463725	0.394	0.005	0	8	Cd33
Igsf6	0	0.540155184265498	0.433	0.004	0	8	Igsf6
Fes	0	0.514821383802038	0.429	0.01	0	8	Fes
Pram1	0	0.512458835113263	0.403	0.002	0	8	Pram1
B230208H11Rik	0	0.510855668486075	0.377	0.003	0	8	B230208H11Rik
Lilrb4a	0	0.508278891109082	0.333	0.004	0	8	Lilrb4a
Itgb2l	0	0.507751094331898	0.394	0	0	8	Itgb2l
Xdh	0	0.504892077302443	0.359	0.007	0	8	Xdh
Alox5	0	0.484353230720663	0.372	0.001	0	8	Alox5
Nfe2	0	0.477312205837683	0.381	0.007	0	8	Nfe2
Pstpip1	0	0.475999936272638	0.455	0.018	0	8	Pstpip1
Pi16	0	0.472903445189463	0.377	0.002	0	8	Pi16
Mmp25	0	0.471379308702648	0.307	0	0	8	Mmp25
Slc16a3	0	0.456113202276248	0.329	0.003	0	8	Slc16a3
Sqor	0	0.45452897302081	0.368	0.006	0	8	Sqor
Rasgrp4	0	0.446527923750236	0.303	0.003	0	8	Rasgrp4
Slc2a3	0	0.437857806244482	0.346	0.004	0	8	Slc2a3
B430306N03Rik	0	0.418121495573242	0.312	0.002	0	8	B430306N03Rik
Il1f9	0	0.415571344967479	0.251	0	0	8	Il1f9
Pilrb2	0	0.407001481873929	0.338	0.002	0	8	Pilrb2
Lpcat2	0	0.406258898154234	0.316	0.002	0	8	Lpcat2
Mapk13	0	0.403808099661083	0.294	0	0	8	Mapk13
Clec5a	0	0.388191025517275	0.329	0.001	0	8	Clec5a
Gm34084	0	0.367965918610909	0.273	0.001	0	8	Gm34084
Slc40a1	0	0.361031506401658	0.255	0.003	0	8	Slc40a1
Lilr4b	0	0.356004269605352	0.26	0.001	0	8	Lilr4b
Mtus1	0	0.350264434633062	0.286	0.002	0	8	Mtus1
Arap3	0	0.33823583641189	0.286	0.001	0	8	Arap3
Rab44	0	0.325142616179142	0.268	0.002	0	8	Rab44
Megf9	0	0.311977831318852	0.286	0.005	0	8	Megf9
Rnf144a	0	0.307730903875769	0.264	0.004	0	8	Rnf144a
Sema4a	0	0.305001249313579	0.26	0.004	0	8	Sema4a
Rgs18	0	0.291680184926342	0.29	0.004	0	8	Rgs18
Fyb	3.26556250712436e-298	0.502620095524032	0.346	0.011	1.03263617600287e-293	8	Fyb
Gm21188	5.16747607535636e-297	0.322192754925624	0.307	0.008	1.63405928454919e-292	8	Gm21188
Sell	2.03204801324117e-296	0.672387074806302	0.545	0.032	6.42574222747122e-292	8	Sell
Pde2a	2.76830576816375e-292	0.34145600603505	0.29	0.007	8.75393650008741e-288	8	Pde2a
Hck	4.39825517310414e-288	0.408894109165467	0.351	0.012	1.39081625083899e-283	8	Hck
Tgfbi	6.5650848521478e-288	0.358719211500672	0.264	0.005	2.07601113194618e-283	8	Tgfbi
Gm36161	4.96931875155362e-276	0.314450980085004	0.286	0.007	1.57139797561629e-271	8	Gm36161
St3gal5	2.47720269748415e-265	0.553315764550432	0.333	0.012	7.83341036998437e-261	8	St3gal5
Arrb2	1.03591483148556e-247	0.838554327000992	0.619	0.055	3.27576988012364e-243	8	Arrb2
Rgs2	3.57518790214145e-247	0.491053802413635	0.351	0.015	1.13054591841517e-242	8	Rgs2
Gpsm3	9.81462993055146e-244	0.982986867622552	0.801	0.099	3.10358227663898e-239	8	Gpsm3
Flna	2.8788069996883e-239	0.875750831128662	0.662	0.066	9.10336349441434e-235	8	Flna
Syne1	3.18653372078152e-238	0.60183616736654	0.463	0.03	1.00764569318553e-233	8	Syne1
Marcksl1	1.92319339814835e-234	0.403127041324334	0.32	0.013	6.08152216362471e-230	8	Marcksl1
Pfkfb4	3.74014475354274e-227	0.297260925084531	0.268	0.009	1.18270857396529e-222	8	Pfkfb4
Aldh2	2.24907132101197e-226	0.891132622094211	0.619	0.061	7.11201333130406e-222	8	Aldh2
Ncf2	1.58993070613759e-219	0.804228326933827	0.697	0.078	5.02767887894828e-215	8	Ncf2
Rin3	8.60507569615054e-214	0.392094658582933	0.368	0.02	2.72109703663672e-209	8	Rin3
Rcsd1	4.14126040131991e-209	0.44457799652827	0.433	0.029	1.30954936410538e-204	8	Rcsd1
Hcst	1.92443035907543e-200	0.829237975759288	0.693	0.084	6.08543368146832e-196	8	Hcst
Nin	1.92801562469298e-199	0.464625263439598	0.398	0.026	6.09677100840413e-195	8	Nin
Adpgk	2.40021146693213e-198	1.13501350346673	0.697	0.097	7.58994870073277e-194	8	Adpgk
Dstn	1.82053501569434e-194	1.12911495861885	0.645	0.083	5.75689582662863e-190	8	Dstn
Emb	8.42753164716726e-191	0.483229624819289	0.398	0.027	2.66495405746723e-186	8	Emb
Csf2ra	8.40650645065235e-190	0.51975697006139	0.459	0.038	2.65830546982529e-185	8	Csf2ra
6430548M08Rik	1.05886847178877e-188	0.377500783749754	0.26	0.01	3.34835388149044e-184	8	6430548M08Rik
Agpat2	1.19773862016706e-187	0.447700319970796	0.342	0.02	3.78748906469227e-183	8	Agpat2
Ramp1	5.20034523800309e-187	0.426607724144125	0.255	0.01	1.64445317116134e-182	8	Ramp1
Cfp	2.90253622524484e-186	0.278159205919176	0.264	0.011	9.17840005146923e-182	8	Cfp
S100a113	4.9542138397274e-186	2.16308219274273	1	0.365	1.5666215003986e-181	8	S100a11
Id2	1.82308103366058e-184	0.40067727627634	0.312	0.016	5.7649468446415e-180	8	Id2
Rnf130	1.25967517268643e-183	0.3279831638063	0.325	0.018	3.98334483106902e-179	8	Rnf130
Gm10282	4.5021161465857e-180	0.70185104154745	0.394	0.03	1.42365916787333e-175	8	Gm10282
Hmgb2	1.51939545169364e-179	1.53863001989719	0.913	0.196	4.80463229734562e-175	8	Hmgb2
Btg1	1.25950985066512e-177	0.768293209860514	0.541	0.056	3.98282204977325e-173	8	Btg1
Samd9l	9.41580689621779e-177	0.386183743487061	0.32	0.019	2.97746645672199e-172	8	Samd9l
Clec12a	1.37992460505685e-175	0.715255900235647	0.489	0.048	4.36359758611077e-171	8	Clec12a
Tm6sf1	1.20386358606258e-173	0.368588382386222	0.355	0.024	3.80685743184709e-169	8	Tm6sf1
Pgd	3.76008948506754e-171	0.874514200517266	0.784	0.131	1.18901549696806e-166	8	Pgd
Oas3	9.2755983415527e-162	0.463440045889977	0.385	0.031	2.93312970756579e-157	8	Oas3
Msrb11	1.24025583913611e-158	1.56861428105334	0.97	0.339	3.92193701451622e-154	8	Msrb1
App	4.11207632413215e-158	0.330978215621656	0.346	0.025	1.30032077521707e-153	8	App
Padi4	4.26628134819817e-154	0.653343057689595	0.515	0.06	1.34908348792722e-149	8	Padi4
Slfn2	5.7189752383905e-151	0.936296388692152	0.749	0.132	1.80845434988384e-146	8	Slfn2
Sept5	1.03641742271814e-147	0.289932566672775	0.277	0.017	3.27735917411929e-143	8	Sept5
Mapk3	1.21211785030475e-147	0.442097281887454	0.442	0.045	3.83295906623367e-143	8	Mapk3
Hmgn2	6.78579487427106e-144	1.92367491872268	0.801	0.176	2.14580405514199e-139	8	Hmgn2
Cnn2	1.35010345027814e-143	0.987545412063586	0.788	0.166	4.26929713046953e-139	8	Cnn2
Cd300lf	3.76562989857754e-143	0.370505283725992	0.316	0.023	1.19076748652819e-138	8	Cd300lf
Fgr	7.20980185833473e-143	0.452744167164925	0.385	0.035	2.27988354364261e-138	8	Fgr
Sun2	1.16222579514838e-140	0.460004994847989	0.463	0.052	3.67519040941822e-136	8	Sun2
Tmsb4x4	2.42463695805564e-137	1.94700961407641	1	0.751	7.66718698876354e-133	8	Tmsb4x
Actg14	6.40125237314473e-137	1.4063748197631	0.987	0.376	2.02420402543583e-132	8	Actg1
Spi1	4.55392688183915e-133	0.938644471324895	0.823	0.193	1.44004275857518e-128	8	Spi1
Pnkp	9.40560894645255e-132	0.659468858148757	0.61	0.096	2.97424166104723e-127	8	Pnkp
Prdx5	5.38223875871268e-131	1.64194745442218	0.97	0.49	1.70197154028012e-126	8	Prdx5
AA467197	2.1843927700803e-126	0.352625277405065	0.286	0.021	6.90748681754793e-122	8	AA467197
AB124611	8.26867480264323e-125	0.520180225912481	0.532	0.074	2.61472034609184e-120	8	AB124611
Twf2	7.66435248562986e-124	0.483300762826067	0.472	0.061	2.42362154300588e-119	8	Twf2
Mxd1	3.3295085114305e-122	0.712281733171125	0.545	0.083	1.05285718148455e-117	8	Mxd1
Card19	1.47287081281787e-121	0.453068592677669	0.468	0.059	4.65751208429268e-117	8	Card19
Lcp11	3.32124735952895e-119	1.00044696947929	0.913	0.28	1.05024484003024e-114	8	Lcp1
Dgat1	2.97689689530354e-116	0.493791356368156	0.494	0.069	9.41354336232886e-112	8	Dgat1
Ogfrl1	1.53068170614906e-108	0.396513096567533	0.442	0.058	4.84032169118457e-104	8	Ogfrl1
Xpc	2.39958699787067e-108	0.291280365315043	0.303	0.028	7.58797400466665e-104	8	Xpc
Abhd5	2.56838341714299e-108	0.326062900811423	0.355	0.039	8.12174204168955e-104	8	Abhd5
Fam111a	4.35643552116906e-107	0.43850834877151	0.411	0.053	1.37759204050408e-102	8	Fam111a
Coro1a3	2.39647781882654e-106	1.12055872554546	0.961	0.467	7.57814215869329e-102	8	Coro1a
Lyst	1.46897518850306e-105	0.516383898644832	0.476	0.07	4.64519334108437e-101	8	Lyst
Tnfrsf1a	5.96336668757118e-102	0.367582655144851	0.351	0.04	1.88573581394376e-97	8	Tnfrsf1a
Mafg	5.1601528131111e-99	0.34289537289989	0.372	0.046	1.63174352256199e-94	8	Mafg
Vasp	3.82874422231116e-98	0.760318931911628	0.762	0.199	1.21072549797924e-93	8	Vasp
G6pdx	1.63155860281083e-96	0.400333871078052	0.442	0.066	5.15931461380841e-92	8	G6pdx
Hpcal1	9.6338897847095e-96	0.269600031542847	0.333	0.038	3.04642862772084e-91	8	Hpcal1
Zyx	9.75319752341304e-96	0.581767565578241	0.623	0.125	3.08415612085367e-91	8	Zyx
Pfn11	6.24194288666291e-95	0.883652409659965	1	0.956	1.97382717962054e-90	8	Pfn1
Svil	1.80459048060994e-92	0.4242905597366	0.455	0.071	5.70647601778476e-88	8	Svil
Acsl1	1.23092381615046e-88	0.326449722886299	0.342	0.043	3.892427291431e-84	8	Acsl1
Ltb	2.13501990462869e-88	0.419670196535669	0.355	0.046	6.75135994241685e-84	8	Ltb
Fmnl1	2.50772412089725e-88	0.513788344939777	0.494	0.086	7.92992521510128e-84	8	Fmnl1
Cklf	8.89202471841259e-88	0.357133046707115	0.385	0.055	2.81183605645643e-83	8	Cklf
Actb6	8.08693751331188e-87	0.772000295844547	1	0.978	2.55725138045948e-82	8	Actb
Sh3bgrl31	7.84363704745882e-84	0.995568590641723	0.952	0.597	2.48031490714743e-79	8	Sh3bgrl3
Snx18	1.23570260675831e-81	0.340495212159602	0.325	0.042	3.90753878309112e-77	8	Snx18
Rbm38	4.74449331431714e-81	0.289365193627819	0.316	0.04	1.50030367585337e-76	8	Rbm38
Ceacam1	5.29666235133538e-79	0.348376280240581	0.333	0.046	1.67491056873927e-74	8	Ceacam1
Cpne3	1.96700754438552e-78	0.630386584568936	0.554	0.127	6.22007125685588e-74	8	Cpne3
Rhog	2.22424223814475e-77	0.715950573965842	0.805	0.271	7.03349880546132e-73	8	Rhog
Arhgdib3	6.0338720183005e-77	1.09045087934928	0.961	0.72	1.90803100962699e-72	8	Arhgdib
Ifitm33	7.38716433418388e-77	1.03593868710883	0.97	0.468	2.33596910575563e-72	8	Ifitm3
Prkcb	8.28055281820503e-76	0.267300268653496	0.303	0.04	2.61847641217279e-71	8	Prkcb
Flot2	2.37019717836181e-74	0.302537453705797	0.364	0.056	7.49503751741571e-70	8	Flot2
Efhd2	4.98871347654154e-74	0.337854086459449	0.368	0.058	1.57753097555197e-69	8	Efhd2
Eno1	1.38488184641798e-72	0.479197018110625	0.515	0.112	4.37927337474294e-68	8	Eno1
Gnai22	1.67571607621381e-72	0.82365540932228	0.918	0.487	5.29894937620331e-68	8	Gnai2
Vim	1.10566289070495e-71	0.758079518582106	0.719	0.231	3.4963271929872e-67	8	Vim
Ube2c	0	2.09415104047815	0.792	0.018	0	9	Ube2c
Stmn1	0	2.0933007401273	0.878	0.063	0	9	Stmn1
Pclaf	0	1.82305922328537	0.782	0.021	0	9	Pclaf
Rrm2	0	1.71673521280165	0.766	0.045	0	9	Rrm2
Birc5	0	1.68240835538868	0.863	0.018	0	9	Birc5
Top2a	0	1.62460918724783	0.777	0.044	0	9	Top2a
Cdca3	0	1.4880837760868	0.822	0.024	0	9	Cdca3
Ccna2	0	1.36968196113151	0.812	0.014	0	9	Ccna2
Cenpw	0	1.24449932236561	0.863	0.051	0	9	Cenpw
Smc2	0	1.23413726008998	0.792	0.06	0	9	Smc2
Spc24	0	1.20180733123074	0.807	0.025	0	9	Spc24
Cdk1	0	1.199829878984	0.716	0.019	0	9	Cdk1
Cenpa	0	1.15993382935002	0.736	0.04	0	9	Cenpa
Ccnb2	0	1.11655103586372	0.69	0.017	0	9	Ccnb2
Cdc20	0	1.07644953994331	0.675	0.018	0	9	Cdc20
Cenpf	0	1.02950492934052	0.635	0.013	0	9	Cenpf
Tpx2	0	0.98578361881098	0.695	0.012	0	9	Tpx2
Cenpm	0	0.931705525043267	0.751	0.054	0	9	Cenpm
Cdca8	0	0.912939703123899	0.624	0.017	0	9	Cdca8
Cdkn3	0	0.861740973822595	0.569	0.012	0	9	Cdkn3
Kif11	0	0.797344851839343	0.609	0.011	0	9	Kif11
Hmmr	0	0.78817078793129	0.569	0.008	0	9	Hmmr
Ccnb1	0	0.77523565445087	0.518	0.013	0	9	Ccnb1
Mcm5	0	0.735834534085633	0.579	0.022	0	9	Mcm5
Pbk	0	0.731888740868131	0.492	0.008	0	9	Pbk
Aurkb	0	0.7077337216528	0.558	0.015	0	9	Aurkb
Nusap1	0	0.701244466105746	0.528	0.012	0	9	Nusap1
Knstrn	0	0.674110425288849	0.482	0.014	0	9	Knstrn
Plk1	0	0.618828815183574	0.467	0.009	0	9	Plk1
Spc25	0	0.606908508889002	0.467	0.014	0	9	Spc25
Cenpe	0	0.595908914819154	0.452	0.011	0	9	Cenpe
Knl1	0	0.585162207287638	0.492	0.011	0	9	Knl1
Rad51	0	0.584983160109991	0.437	0.015	0	9	Rad51
Kif20b	0	0.568837063525949	0.477	0.018	0	9	Kif20b
Cdca2	0	0.565153352050003	0.472	0.009	0	9	Cdca2
Cep55	0	0.564242883735453	0.447	0.007	0	9	Cep55
Fbxo5	0	0.558169029376178	0.426	0.014	0	9	Fbxo5
Esco2	0	0.534735056358584	0.396	0.008	0	9	Esco2
Sapcd2	0	0.511679127214852	0.452	0.008	0	9	Sapcd2
Ckap2l	0	0.503987951311753	0.386	0.007	0	9	Ckap2l
Kif22	0	0.503667972055965	0.452	0.009	0	9	Kif22
Uhrf1	0	0.456297898040416	0.396	0.012	0	9	Uhrf1
Shcbp1	0	0.455426244762918	0.396	0.007	0	9	Shcbp1
Rad51ap1	0	0.436642728888964	0.401	0.008	0	9	Rad51ap1
Aurka	0	0.422122653899337	0.376	0.008	0	9	Aurka
Espl1	0	0.409739953235189	0.36	0.005	0	9	Espl1
Nuf2	0	0.407236796123749	0.365	0.006	0	9	Nuf2
Nek2	0	0.392082193227045	0.315	0.007	0	9	Nek2
Mis18bp1	0	0.38359472163141	0.34	0.008	0	9	Mis18bp1
Cdc45	0	0.369964959946535	0.376	0.01	0	9	Cdc45
Kifc1	0	0.3695135684486	0.305	0.004	0	9	Kifc1
Cenpp	0	0.366842167563386	0.35	0.007	0	9	Cenpp
Mxd3	0	0.354169181307555	0.305	0.006	0	9	Mxd3
Foxm1	0	0.352849396800346	0.305	0.006	0	9	Foxm1
Kif4	0	0.348984963451138	0.34	0.006	0	9	Kif4
Sgo1	0	0.330883915275149	0.305	0.006	0	9	Sgo1
Bub1	0	0.313417981314968	0.284	0.004	0	9	Bub1
Oip5	0	0.311191446794524	0.279	0.004	0	9	Oip5
Ncapd2	2.48602462934061e-301	0.742749477651241	0.579	0.032	7.86130708290089e-297	9	Ncapd2
Aspm	9.96244774899544e-299	0.562474786482579	0.437	0.017	3.15032522718734e-294	9	Aspm
Tacc3	2.10983595018519e-295	0.612275292769261	0.487	0.022	6.67172324167561e-291	9	Tacc3
Ska1	2.6003898988263e-294	0.322008008300731	0.31	0.007	8.22295293806851e-290	9	Ska1
Clspn	1.55080845090873e-293	0.457223442202616	0.376	0.012	4.90396648346357e-289	9	Clspn
Sgo2a	6.78959111246274e-293	0.391115517013456	0.32	0.008	2.14700450158297e-288	9	Sgo2a
Neil3	5.14811107093137e-282	0.379292333646209	0.294	0.007	1.62793568284992e-277	9	Neil3
Racgap1	2.27107060798321e-280	0.645650264858514	0.553	0.031	7.18157947656452e-276	9	Racgap1
Cit	1.89998876979024e-270	0.347763790302027	0.305	0.008	6.00814448783071e-266	9	Cit
Ncaph	1.48657884668596e-266	0.350800709081036	0.35	0.011	4.70085962899034e-262	9	Ncaph
Prr11	2.00584183464355e-261	0.298285384312046	0.269	0.006	6.34287304950984e-257	9	Prr11
Mki67	2.02080907701376e-249	1.83613821645556	0.954	0.15	6.3902024633329e-245	9	Mki67
Hist1h2ap	5.74435618499477e-249	0.479843117905101	0.371	0.014	1.81648031281905e-244	9	Hist1h2ap
Prc1	6.61724275384255e-244	0.721282970025732	0.528	0.034	2.09250450362009e-239	9	Prc1
Mcm3	9.55994011724578e-244	0.592952212883636	0.472	0.026	3.02304426387546e-239	9	Mcm3
Ect2	8.70811131336946e-243	0.322371073879403	0.289	0.008	2.75367895951369e-238	9	Ect2
Cdca5	2.21567697710981e-242	0.310961572137025	0.284	0.008	7.00641373701665e-238	9	Cdca5
Hist1h1b	5.34803314465082e-242	1.1881872906235	0.599	0.046	1.69115504100148e-237	9	Hist1h1b
Hist1h2ab	2.30889806620122e-232	0.373534142783914	0.294	0.009	7.3011974649415e-228	9	Hist1h2ab
Psmc3ip	4.19985815615396e-230	0.463779767241506	0.442	0.024	1.32807914613901e-225	9	Psmc3ip
Kif20a	1.07323304602979e-229	0.316195917272486	0.274	0.008	3.39377753815541e-225	9	Kif20a
Gm102821	5.9453283996072e-229	0.5169128301094	0.482	0.029	1.88003174652379e-224	9	Gm10282
Hells	6.507542847787e-228	0.492349689673597	0.442	0.024	2.05781519932721e-223	9	Hells
Hist1h2ae	4.29251996203035e-226	1.25447173733251	0.594	0.05	1.35738066239324e-221	9	Hist1h2ae
Diaph3	3.52130737394439e-224	0.364916684960554	0.305	0.011	1.1135078177887e-219	9	Diaph3
Cks2	3.74020042257408e-219	1.14570678750543	0.822	0.108	1.18272617762638e-214	9	Cks2
Brca1	1.84462591194139e-217	0.300478067550949	0.274	0.008	5.83307605874107e-213	9	Brca1
Cip2a	3.42379833373357e-216	0.449190408930407	0.386	0.019	1.08267350909323e-211	9	Cip2a
Ncapg	5.7492662169185e-216	0.438367078477826	0.406	0.022	1.81803296311397e-211	9	Ncapg
Gins2	7.7519648371898e-214	0.308857216373389	0.294	0.01	2.45132632081616e-209	9	Gins2
Lockd	8.11872898118139e-213	0.926673590962235	0.675	0.068	2.56730447842918e-208	9	Lockd
Incenp	1.15383523125801e-212	0.587051574613167	0.513	0.037	3.64865776828408e-208	9	Incenp
Hmgn21	1.03745040622636e-211	1.70369337353319	0.949	0.175	3.280625674569e-207	9	Hmgn2
Ccnf	2.3991575926834e-209	0.273442876717013	0.259	0.008	7.58661613958345e-205	9	Ccnf
Hmgb21	1.29911091924905e-203	2.00435441774368	0.959	0.198	4.10804854884934e-199	9	Hmgb2
Tyms	6.1048308853827e-203	0.764086907622553	0.579	0.051	1.93046962257572e-198	9	Tyms
Kif15	1.92328395051606e-201	0.315134996231278	0.294	0.011	6.08180850832188e-197	9	Kif15
Lig1	5.7704958307633e-201	0.636360450908426	0.497	0.037	1.82474619160397e-196	9	Lig1
Hist2h2bb	7.80352788816924e-195	0.647125745805621	0.284	0.011	2.46763158879688e-190	9	Hist2h2bb
Ube2t	1.07445283069542e-193	0.494430730445248	0.482	0.035	3.39763474122504e-189	9	Ube2t
Arhgap11a	4.05333164677272e-192	0.338114411142505	0.315	0.014	1.28174453334247e-187	9	Arhgap11a
Ndc80	5.17394361240174e-191	0.285574291442724	0.294	0.012	1.63610444911368e-186	9	Ndc80
H2afx	3.73598467789256e-188	1.20681892217379	0.629	0.07	1.18139307484319e-183	9	H2afx
Asf1b	6.74233759782733e-188	0.412335137402468	0.396	0.024	2.13206199518496e-183	9	Asf1b
Ska2	1.14676297872144e-179	0.401341230737128	0.386	0.024	3.62629389131294e-175	9	Ska2
Ccdc34	4.14389285677776e-173	0.625569297333799	0.538	0.051	1.31038179917026e-168	9	Ccdc34
Tcf19	4.20307978353167e-166	0.406256509840719	0.33	0.019	1.32909788914839e-161	9	Tcf19
Hist1h2bb	1.94102900386545e-165	0.293763950311267	0.254	0.01	6.13792191602332e-161	9	Hist1h2bb
Poc1a	5.74088394181326e-165	0.282478525821049	0.274	0.012	1.81538232008019e-160	9	Poc1a
Mcm7	1.82263286605491e-164	0.585771255181481	0.543	0.054	5.76352964903884e-160	9	Mcm7
2810408I11Rik	2.88868654266419e-164	0.368683127072403	0.386	0.026	9.13460458521269e-160	9	2810408I11Rik
Brip1	2.81090057161498e-159	0.268315820081056	0.259	0.011	8.88862978756088e-155	9	Brip1
Tuba1b	1.4037272029979e-156	1.36419143824263	0.741	0.126	4.43886616131997e-152	9	Tuba1b
Kif23	4.90041707591308e-156	0.380958208250264	0.35	0.023	1.54960988774523e-151	9	Kif23
Rfc4	3.10188939898277e-150	0.626211809814654	0.563	0.064	9.80879465746331e-146	9	Rfc4
Dtl	2.26691235023272e-143	0.336757213182295	0.31	0.019	7.16843023390591e-139	9	Dtl
Rrm1	2.9332042582496e-143	0.543471432633192	0.508	0.054	9.27537850543688e-139	9	Rrm1
Lmnb1	5.46897820062921e-143	0.646224152276633	0.589	0.073	1.72940028660297e-138	9	Lmnb1
Mad2l1	9.7926339233685e-143	0.415609488179598	0.426	0.038	3.09662669924759e-138	9	Mad2l1
Hjurp	1.00613601456595e-139	0.565138967319513	0.579	0.071	3.18160330526046e-135	9	Hjurp
Cks1b	2.30486463199033e-139	1.16246854613376	0.858	0.199	7.28844293927983e-135	9	Cks1b
Mcm4	7.76849570058966e-136	0.405020385351371	0.376	0.031	2.45655371044046e-131	9	Mcm4
Tmpo	9.97649324306834e-135	0.961610922297267	0.761	0.142	3.15476669332307e-130	9	Tmpo
Ezh2	5.36860521963747e-133	0.603777428464687	0.523	0.062	1.69766034255376e-128	9	Ezh2
Prim1	2.41927843181039e-131	0.370146974388433	0.345	0.027	7.65024225707081e-127	9	Prim1
Brca2	3.392207853401e-129	0.297569756104783	0.299	0.02	1.07268396740246e-124	9	Brca2
Tuba1c	1.08611361470646e-128	0.609690167830322	0.543	0.069	3.43450847242476e-124	9	Tuba1c
Hist1h2bj	3.84468114461658e-128	0.587174598571616	0.543	0.069	1.21576507155065e-123	9	Hist1h2bj
Hist1h1d	4.09041493206249e-128	0.682528942711489	0.421	0.042	1.2934710098168e-123	9	Hist1h1d
Plk4	2.05653003280664e-125	0.381967917921578	0.391	0.036	6.50315926974115e-121	9	Plk4
Dhfr	6.46241721112981e-125	0.344923156092259	0.315	0.023	2.04354557050347e-120	9	Dhfr
Selenoh	1.16457359130564e-124	1.10812887990703	0.924	0.277	3.68261461042668e-120	9	Selenoh
Rfc5	8.44222537032423e-123	0.422610209179052	0.508	0.061	2.66960050660393e-118	9	Rfc5
Gmnn	5.72745859601031e-121	0.820142948354938	0.67	0.116	1.81113695723038e-116	9	Gmnn
Smc4	1.33488912990522e-118	1.14337048019049	0.817	0.2	4.2211864065863e-114	9	Smc4
Mms22l	1.64875567387845e-117	0.362822019089526	0.294	0.022	5.21369519193844e-113	9	Mms22l
Cdc25b	4.59369263327549e-115	0.385723957170164	0.35	0.032	1.45261748449437e-110	9	Cdc25b
Cbx5	2.61427865848001e-113	0.477281570440068	0.477	0.059	8.26687197384548e-109	9	Cbx5
H2afz1	3.65892912093835e-112	1.62115296904312	1	0.83	1.15702656662313e-107	9	H2afz
Hist2h2ac	1.18209974528003e-110	0.373378112281027	0.32	0.028	3.73803581452451e-106	9	Hist2h2ac
Nucks1	1.15261195708365e-108	0.853594652347504	0.802	0.188	3.6447895306899e-104	9	Nucks1
Tmem97	1.69746983676027e-103	0.401325544715106	0.386	0.043	5.36773911780334e-99	9	Tmem97
Dctpp1	2.01621210679149e-103	0.790433003649464	0.766	0.178	6.37566592409604e-99	9	Dctpp1
Rpa2	6.71588840340087e-102	0.588728934236138	0.569	0.093	2.12369823092342e-97	9	Rpa2
Atad2	3.26336219430939e-101	0.524337800635382	0.487	0.069	1.03194039308451e-96	9	Atad2
Orc6	7.31167074422448e-101	0.330977010817395	0.376	0.041	2.31209652273867e-96	9	Orc6
Dut	2.49434825498864e-100	0.910645392034186	0.69	0.148	7.88762805192507e-96	9	Dut
Dbf4	5.77075735950319e-96	0.443439372837018	0.497	0.073	1.8248288922221e-91	9	Dbf4
Ptma2	7.63447633142892e-96	1.28741737329964	1	0.957	2.41417410552445e-91	9	Ptma
Reep4	2.54478930377623e-95	0.582919074123016	0.503	0.077	8.04713273640118e-91	9	Reep4
Hmgb11	3.23249718351712e-95	1.10551629203057	0.99	0.839	1.02218025937179e-90	9	Hmgb1
Pcna	1.06745790593495e-94	1.0926237895541	0.736	0.182	3.37551539014748e-90	9	Pcna
Nsd2	2.11654634310951e-93	0.373593787985807	0.381	0.045	6.69294284618089e-89	9	Nsd2
Ran1	2.19339280564904e-93	1.10852517321442	0.959	0.573	6.93594673002338e-89	9	Ran
Ube2s	1.1874393182753e-92	1.13299927184061	0.868	0.293	3.75492061225014e-88	9	Ube2s
Rangap1	1.23092412182076e-92	0.433116255534889	0.492	0.074	3.8924282580216e-88	9	Rangap1
Topbp1	4.3004614186105e-92	0.359305743620751	0.386	0.047	1.35989190979301e-87	9	Topbp1
Tipin	1.6280285242238e-91	0.711287364510818	0.614	0.122	5.14815179930049e-87	9	Tipin
Cenpk	1.2926937385883e-87	0.280219821883589	0.274	0.026	4.08775614016392e-83	9	Cenpk
Mcm2	3.87368237092814e-86	0.408520953805241	0.396	0.053	1.2249358393349e-81	9	Mcm2
Nasp	1.6532983570539e-84	0.412186133070512	0.437	0.064	5.22806006467584e-80	9	Nasp
Fen1	6.11031394582041e-81	0.641966583114927	0.726	0.178	1.93220347594733e-76	9	Fen1
Tk1	7.4385844465595e-81	0.62404007735078	0.492	0.088	2.35222917369105e-76	9	Tk1
Mcm6	7.23776084967515e-79	0.73151759514689	0.563	0.117	2.28872473588428e-74	9	Mcm6
Lsm5	1.28810190004798e-78	0.703570336197436	0.746	0.203	4.07323582833174e-74	9	Lsm5
Dek	1.73542344258172e-78	0.294538601963246	0.289	0.031	5.48775601013192e-74	9	Dek
Kpna2	4.85838706620987e-78	0.623152353151953	0.548	0.11	1.53631915807688e-73	9	Kpna2
Bub1b	1.12976494087499e-77	0.381510126135409	0.406	0.06	3.57254269603488e-73	9	Bub1b
Tubb53	2.23319005234641e-77	1.5893854506251	0.858	0.425	7.06179358352983e-73	9	Tubb5
Zfp367	6.74423601979792e-77	0.306332655461256	0.289	0.032	2.1326623141805e-72	9	Zfp367
Mis18a	4.54642335612028e-75	0.309367506053231	0.386	0.056	1.43766999367236e-70	9	Mis18a
Rpa3	1.25602320544881e-74	0.482466896370284	0.584	0.121	3.97179658027021e-70	9	Rpa3
Dnajc9	1.84466267744869e-73	0.55346711770204	0.629	0.141	5.83319231862824e-69	9	Dnajc9
Tfdp1	3.09489653719001e-73	0.294107861497391	0.345	0.047	9.78668182990225e-69	9	Tfdp1
Rad21	5.58455632029095e-73	0.666420326834478	0.726	0.199	1.7659483996024e-68	9	Rad21
Rbl1	5.92080600663368e-73	0.259094785205854	0.264	0.028	1.8722772754177e-68	9	Rbl1
Lsm3	8.51754557898997e-73	0.494895320299399	0.635	0.143	2.69341826298821e-68	9	Lsm3
Ckap5	1.27844720277072e-71	0.391496583072524	0.437	0.073	4.04270574460157e-67	9	Ckap5
Dtymk	6.29132971076106e-70	0.575334878483708	0.67	0.168	1.98944428113686e-65	9	Dtymk
Tagln2	1.63606362914345e-69	0.729768064960946	0.716	0.196	5.1735604080774e-65	9	Tagln2
Hmgn5	8.08411985565159e-69	0.497861964733149	0.614	0.14	2.55636038075415e-64	9	Hmgn5
Ncapd3	1.25247106303393e-67	0.335366104102063	0.35	0.051	3.96056399552591e-63	9	Ncapd3
Alyref	3.0199362675433e-66	0.406454923888642	0.447	0.081	9.54964246522543e-62	9	Alyref
Tubg1	1.03516295007662e-65	0.352515653229277	0.431	0.076	3.27339228073228e-61	9	Tubg1
Haus4	1.92140433488565e-65	0.376959916459633	0.426	0.075	6.07586478777539e-61	9	Haus4
Hist1h2ac	3.22300478235511e-65	0.30038583099261	0.294	0.038	1.01917857227633e-60	9	Hist1h2ac
Usp1	5.16394624938952e-65	0.535522582275995	0.604	0.145	1.63294308298196e-60	9	Usp1
Gm4316	2.13973923216983e-64	0.435314205624926	0.482	0.096	6.76628339996744e-60	9	Gm4316
Vim1	4.65168607170427e-64	0.736474330677519	0.761	0.232	1.47095616959433e-59	9	Vim
Timm8a1	2.13912042467205e-63	0.340170616051453	0.386	0.064	6.76432660689797e-59	9	Timm8a1
Fam111a1	2.64104025169662e-63	0.293066201368255	0.355	0.056	8.35149748391505e-59	9	Fam111a
Dnmt1	8.70118923619072e-63	0.443341097860749	0.513	0.108	2.75149006026823e-58	9	Dnmt1
Snrpd1	1.4058509691766e-62	0.774005912863845	0.817	0.318	4.44558193473024e-58	9	Snrpd1
H2afv	1.5870701438869e-61	0.937077121376112	0.893	0.445	5.01863320899916e-57	9	H2afv
Hat1	1.79587630673199e-61	0.350160061039994	0.426	0.078	5.67892005714789e-57	9	Hat1
Hist1h4d	6.8482677662662e-61	0.327673534339132	0.299	0.042	2.1655592330487e-56	9	Hist1h4d
Hirip3	9.63326447818998e-61	0.257315944109336	0.32	0.047	3.04623089329324e-56	9	Hirip3
Rnaseh2b	1.00960143779866e-60	0.452241893604781	0.548	0.126	3.19256166660692e-56	9	Rnaseh2b
Tigit1	1.08564282518691e-60	0.626175637676113	0.553	0.131	3.43301974180603e-56	9	Tigit
Exosc8	1.83521779324499e-58	0.362130861005822	0.472	0.097	5.80332570579929e-54	9	Exosc8
Tmsb103	1.47423255637337e-56	0.857552817680561	1	0.903	4.66181818976389e-52	9	Tmsb10
[truncated: 801 more rows]
