# Supplementary material for: Profiling the specificity of clonally expanded plasma cells during chronic viral infection by single‐cell analysis
Source: Eur J Immunol. 2021 Nov 23;52(2):297–311. doi: 10.1002/eji.202149331 (PMC9299196; doi:10.1002/eji.202149331)
Supplement: Supplementary file 3 — Table S2 [file EJI-52-297-s009.csv]

	p_val	avg_logFC	pct.1	pct.2	p_val_adj
Ifi27l2a	0	2.26300068479129	0.975	0.408	0
Xist	0	1.90414350182409	0.879	0.001	0
Txndc11	0	1.2124451795174	0.933	0.498	0
Ifitm3	0	1.18169414982004	0.625	0.177	0
Rps29	0	1.01356551211978	0.99	0.912	0
Arf6	0	0.954296442508916	0.615	0.06	0
Ybx1	0	0.950595521025588	0.775	0.239	0
Edem1	0	0.949448133886039	0.976	0.848	0
Cited2	0	0.935871195629345	0.657	0.179	0
Pnrc1	0	0.934145777849676	0.701	0.167	0
Ly6a	0	0.930809769668612	0.991	0.935	0
Gm47283	0	0.921177385203035	0.508	0.01	0
Rps28	0	0.917816142352995	0.991	0.902	0
Lgals3bp	0	0.911395594957078	0.72	0.232	0
Hnrnpab	0	0.898158701052888	0.67	0.16	0
Rab2a	0	0.867486050761757	0.727	0.209	0
Map2k2	0	0.864141624702918	0.755	0.235	0
H2-Q7	0	0.83758227976211	0.822	0.417	0
Pcbp2	0	0.829617724191744	0.915	0.555	0
Rab5if	0	0.806300429890112	0.558	0.071	0
Marc2	0	0.796718176926042	0.78	0.304	0
H2-T23	0	0.792788643009736	0.915	0.603	0
Rps21	0	0.790503576673925	0.992	0.937	0
mt-Atp8	0	0.788457859645483	0.977	0.824	0
Srsf2	0	0.786065310459966	0.588	0.125	0
Rps27	0	0.782653963794593	0.989	0.893	0
Eif3f	0	0.780634196715421	0.916	0.618	0
Rpl38	0	0.758597287352618	0.991	0.919	0
Cox17	0	0.754528814999722	0.939	0.669	0
Ndufb1-ps	0	0.720112493934686	0.702	0.269	0
Rnf187	0	0.718302088312688	0.516	0.095	0
Ppp1cc	0	0.708944659967314	0.552	0.102	0
H2-K1	0	0.707868340797321	0.997	0.963	0
Ckap4	0	0.705983493559292	0.804	0.419	0
Cox7c	0	0.699462615477514	0.965	0.791	0
Serinc3	0	0.688726838417374	0.972	0.812	0
Rpl37a	0	0.676081617173268	0.994	0.958	0
Rpl37	0	0.673204472729244	0.996	0.965	0
Rpl39	0	0.661731472702136	0.991	0.946	0
B2m	0	0.647888854567889	1	0.991	0
Atp5e	0	0.638583341143421	0.988	0.906	0
Atp5mpl	0	0.618823425363008	0.867	0.569	0
Ndufa3	0	0.610263281939007	0.882	0.579	0
Pycard	0	0.604763390973279	0.855	0.524	0
Rpl41	0	0.57552106285895	0.999	0.986	0
Rpl35	0	0.561511030765035	0.993	0.966	0
Ost4	0	0.54765541814236	0.978	0.905	0
Rpl36	0	0.518098610535142	0.991	0.948	0
Sec61g	0	0.44931587489231	0.981	0.928	0
Rpl35a	0	0.40282392527549	0.997	0.979	0
Spcs2	0	-0.427432552789547	0.973	0.983	0
Eef1a1	0	-0.442023527361846	0.998	0.993	0
Ly6e	0	-0.505222778826679	0.992	0.993	0
Tmbim6	0	-0.58099674344014	0.88	0.932	0
Pdia4	0	-0.643495119622782	0.946	0.974	0
P4hb	0	-0.646561282002468	0.788	0.899	0
Slamf7	0	-0.657485841755684	0.855	0.943	0
Pdia6	0	-0.678880408011722	0.874	0.946	0
H3f3b	0	-0.691444837210638	0.989	0.987	0
Herpud1	0	-0.698451341058243	0.912	0.961	0
Ubb	0	-0.718224553008806	0.994	0.991	0
Nfkbia	0	-0.845517920263854	0.794	0.915	0
Hspa5	0	-0.896799505231645	0.925	0.976	0
Il2rg	0	-0.907578416965566	0.352	0.674	0
Slc3a2	0	-0.921066794528812	0.848	0.915	0
Hspa8	0	-1.00532978181718	0.781	0.939	0
Ppp1r15a	0	-1.10491775721721	0.168	0.529	0
Ubc	0	-1.23391198650123	0.793	0.933	0
Fosb	0	-1.58251366871092	0.189	0.715	0
Dusp1	0	-1.61383051002237	0.064	0.516	0
Ier2	0	-1.80317165881854	0.25	0.703	0
Ggh	0	-1.90718399548838	0.096	0.628	0
Junb	0	-1.92554416243701	0.575	0.859	0
Zfp36	0	-2.05859961343356	0.645	0.911	0
Jun	0	-2.96021887961347	0.322	0.892	0
Fos	0	-3.04318522526898	0.482	0.901	0
Fam174a	6.51806783076169e-308	0.65286637363759	0.481	0.076	2.06114340944346e-303
Klf6	1.64206541508697e-307	-1.03494577697745	0.145	0.464	5.19253925558801e-303
Vapa	5.31269521437052e-306	0.658897931036876	0.563	0.142	1.67998048068825e-301
Dcun1d5	2.62540848045488e-305	0.653231566286397	0.493	0.089	8.30206669689441e-301
H2-D1	1.27020281603608e-304	0.477034622294507	0.993	0.933	4.01663534486929e-300
Luc7l2	5.73462744734189e-302	0.6464016156853	0.69	0.273	1.81340389139845e-297
Bst2	1.8736495967871e-300	0.612580104703596	0.924	0.739	5.92485475496018e-296
Atp5md	4.68617837709644e-300	0.574930563290237	0.85	0.544	1.48186332640544e-295
Tnfrsf17	1.94794116344035e-295	-0.724358093936818	0.574	0.815	6.15977954703107e-291
Ctsb	4.28004703437396e-293	-0.61669588061515	0.795	0.9	1.35343647320973e-288
Mdh1	5.79065818364135e-292	-0.694481526266257	0.68	0.843	1.83112193083107e-287
Ly6c2	8.09067610756045e-292	0.82694366100234	0.937	0.744	2.55843359873277e-287
Derl3	2.30700189768147e-289	-0.685303086493373	0.851	0.925	7.29520140084835e-285
Eif5a	1.36040556150718e-285	-0.493103966969954	0.887	0.934	4.30187446659801e-281
Zfp36l1	1.76990144873989e-284	-0.889011989534502	0.413	0.699	5.59678236120528e-280
Eef2	4.52247880433411e-283	-0.499960569047613	0.953	0.964	1.43009824750653e-278
Arf4	2.37170980196333e-282	-0.550070816052987	0.835	0.911	7.49982073576844e-278
Sept7	2.57455500542369e-279	-0.699373893280556	0.452	0.727	8.14125783815078e-275
Sqstm1	6.09249502501199e-277	-0.68373834991311	0.696	0.833	1.92656877680929e-272
Rps26	2.19449422266348e-276	0.350736635877122	0.994	0.974	6.93942963090646e-272
Actb	3.40478158604743e-276	-0.417840690130457	0.977	0.981	1.07666003313992e-271
Iscu	1.85032182265932e-275	0.634255506480235	0.687	0.292	5.85108766761332e-271
Atp2a3	4.3502263812611e-272	0.615415284997166	0.58	0.177	1.37562858628239e-267
Lars2	1.90969099101838e-270	-1.08261485600424	0.88	0.951	6.03882485179833e-266
Rala	5.6434648408749e-269	0.575367610982388	0.426	0.062	1.78457645198146e-264
mt-Nd3	5.58584794597978e-268	0.596938962291396	0.797	0.464	1.76635683747773e-263
Tmem248	1.09008176098459e-266	0.626532162080341	0.506	0.124	3.44705654458548e-262
Ccnd2	3.60513973069438e-266	0.79890817007346	0.727	0.405	1.14001728564018e-261
Jund	1.24988658950317e-264	0.538775659897084	0.879	0.57	3.95239137332693e-260
Ctss	1.37207624474367e-263	-0.704600408898847	0.887	0.901	4.33877950112842e-259
Tmsb4x	5.6536654421934e-262	0.897069490842496	0.868	0.526	1.7878020861304e-257
Pdia3	2.48848921401732e-259	-0.591393771351865	0.813	0.905	7.86910059256556e-255
Gpx4	6.87584671562059e-251	-0.493292092002202	0.892	0.932	2.17428024841354e-246
Ms4a1	4.28400354733705e-250	-0.52679845779104	0.103	0.391	1.35468760173892e-245
Slpi	4.10236239234811e-249	0.883860954399738	0.963	0.854	1.29724903570832e-244
Plac8	5.39667678433367e-249	0.836858252897765	0.535	0.169	1.70653713274199e-244
Rps24	3.25343273565658e-248	0.279679746332966	0.999	0.991	1.02880049966932e-243
Atp5k	5.23178791259913e-247	0.591414957920792	0.603	0.225	1.6543959737221e-242
Tmed2	1.40451338359921e-246	0.510238433971078	0.881	0.628	4.44135222161741e-242
AY036118	1.54046561821004e-238	-0.919890975746033	0.502	0.753	4.87126037790377e-234
Tmem258	1.90901082639244e-236	0.415113039273686	0.96	0.874	6.03667403521818e-232
Cox6c	4.4222449103793e-233	0.441262005734377	0.925	0.752	1.39840228556014e-228
Tsc22d3	1.80195185912207e-231	-0.892510063888467	0.202	0.479	5.69813216891582e-227
Ddx5	1.49293088548396e-230	-0.477689636748212	0.918	0.941	4.72094604607737e-226
Ndufa1	5.55252174994446e-226	0.439335903413162	0.944	0.832	1.75581842776744e-221
Itgal	1.20290212561103e-220	0.541997470896361	0.693	0.344	3.80381710160719e-216
Rplp2	4.01147182924796e-217	0.318475048971627	0.992	0.959	1.26850762184479e-212
Slamf9	4.31009005264384e-215	-0.768496418261633	0.172	0.44	1.36293667644704e-210
Cdv3	4.39886532953849e-209	0.516616360333396	0.448	0.117	1.39100919450666e-204
H13	8.97866315009758e-205	-0.372175366118624	0.962	0.968	2.83923286132386e-200
Ftl1	4.15625749873048e-203	-0.350072521000435	0.995	0.991	1.31429174624855e-198
Rbm3	3.16550236412175e-201	-0.392118214822835	0.939	0.947	1.00099515758258e-196
Gm26917	4.65896455344062e-200	0.476077928692881	0.679	0.344	1.47325777108899e-195
Dnajb1	5.32274687110413e-199	-1.06666228003664	0.173	0.418	1.68315901558055e-194
Tomm7	7.45799779476927e-199	0.49776405250757	0.724	0.409	2.35836806266194e-194
Dpm3	7.50699934340241e-199	0.452315432907683	0.865	0.612	2.37386333237071e-194
Napsa	9.77139910058574e-199	0.551961265053752	0.608	0.257	3.08991182358722e-194
Rpl36a	3.8551161584587e-198	0.355865724409053	0.981	0.93	1.21906483162781e-193
Atp5j2	3.29736743856128e-196	0.361056238472817	0.956	0.866	1.04269353142185e-191
Uqcr11	5.37064801862433e-196	0.421962910425138	0.895	0.685	1.69830631644938e-191
Rilpl2	3.03864501992528e-195	-0.7201470092657	0.435	0.645	9.60880328200771e-191
mt-Co3	4.26249247323087e-195	-0.302529079443818	0.998	0.996	1.34788536988507e-190
Cox7a2	7.20177930838178e-195	0.381070768423966	0.922	0.781	2.27734665289649e-190
Rrbp1	8.16783445630036e-193	0.446696782325451	0.903	0.719	2.5828326117713e-188
Crip1	3.61894205992886e-192	0.602510210012755	0.736	0.433	1.1443818581907e-187
Gnai2	2.69339453703981e-191	0.543511497317887	0.603	0.274	8.51705220502728e-187
Nenf	6.33550626317772e-191	0.489312834755695	0.333	0.051	2.00341379054206e-186
Rps15a	4.66822567729785e-189	0.272929782624318	0.995	0.979	1.47618632367513e-184
Rpn2	2.16575454782091e-188	-0.463042580671222	0.796	0.874	6.84854903111929e-184
Tcf3	2.30612051699771e-188	0.502737564117119	0.409	0.105	7.29241429885014e-184
Rpl34	1.94544977317016e-187	0.254617477102816	0.995	0.976	6.15190127271867e-183
Uqcrq	2.02062380389619e-184	0.360141557650001	0.958	0.851	6.38961659268053e-180
Rac1	1.44257215578404e-183	0.48221436974915	0.39	0.093	4.56170167102031e-179
Uba52	1.40521980935037e-182	0.482520456718078	0.647	0.324	4.44358608112775e-178
Rpl14	6.27859197081572e-182	-0.288622448311666	0.983	0.976	1.98541635301135e-177
Cope	1.27904320763517e-181	-0.384873812988745	0.905	0.945	4.04459043118393e-177
Lrp10	1.51785043334333e-181	0.467217649294797	0.469	0.153	4.79974664031827e-177
Selenow	1.72966686490912e-181	0.326425181317606	0.985	0.922	5.46955256021563e-177
Cd69	4.7760443441214e-181	-1.10465435569618	0.194	0.437	1.51028074249807e-176
Tmem160	1.14521180296497e-179	0.423100477502436	0.26	0.017	3.62138876333583e-175
Aldoa	1.63801654598676e-179	-0.530180160914988	0.695	0.817	5.17973592171933e-175
Ndufc1	4.19462267828313e-178	0.457045469677165	0.723	0.417	1.32642358332669e-173
Laptm4a	2.40149372849879e-177	-0.405885647678658	0.887	0.922	7.59400346825886e-173
Txn1	2.78321678623033e-174	0.410854480502879	0.911	0.775	8.80108812141754e-170
Pon3	2.67654978913666e-173	-0.815804495846701	0.575	0.699	8.46378574320796e-169
Med30	3.87345124857091e-173	0.452344924891604	0.389	0.101	1.22486275382309e-168
Bola2	5.15047924864047e-172	0.469360030852482	0.607	0.292	1.62868454800509e-167
Ywhaq	1.12171831132279e-171	0.500709025640219	0.487	0.177	3.54709764406492e-167
H2-Q6	4.02401491215511e-171	0.511540141526684	0.583	0.271	1.27247399552169e-166
Selenop	1.01783489073473e-170	-0.64282586812769	0.209	0.462	3.21859749148136e-166
Ubn1	1.51438379043049e-169	0.425414210756366	0.336	0.066	4.7887844220993e-165
Chchd2	2.29004647539122e-169	0.454936512783515	0.717	0.428	7.24158496448211e-165
Rpl27	1.36795702574123e-168	0.253659242595729	0.992	0.968	4.32575370679891e-164
Taf10	1.21351757002346e-166	0.406253163750644	0.264	0.026	3.83738525992818e-162
Sem1	1.75615147568012e-165	0.382693143958756	0.909	0.749	5.55330219639569e-161
Arf1	1.48954080627356e-164	-0.408675437937347	0.798	0.872	4.71022593759826e-160
Dad1	9.09217300668693e-164	-0.336402008449908	0.928	0.943	2.87512694817454e-159
Cxcr4	9.62601088586479e-161	0.430831001209906	0.277	0.038	3.04393716232816e-156
Egr1	1.85849465988237e-160	-0.799160933205985	0.083	0.28	5.87693181348003e-156
Ifi27	1.98636008832668e-160	0.495770003126257	0.557	0.252	6.28126787130662e-156
Etnk1	1.72721663654442e-159	0.456510040860237	0.518	0.209	5.46180444808077e-155
St6gal1	5.80395787496097e-158	0.407422049058692	0.713	0.378	1.83532755922016e-153
Snf8	1.09694350978835e-157	0.44374325864103	0.488	0.19	3.46875476665271e-153
Cd74	3.72285096162626e-156	-0.348316648032232	0.997	0.998	1.17723993108545e-151
Irf1	4.53585447649291e-156	-0.686668942030057	0.221	0.44	1.43432790255659e-151
Laptm5	7.25989597016733e-155	-0.655150359093399	0.292	0.533	2.29572430368631e-150
Man1a	5.19360810699115e-153	0.433098563349389	0.702	0.385	1.64232275559274e-148
Cpeb2	7.91247179461665e-153	0.415692771441392	0.304	0.056	2.50208183089368e-148
Stat1	8.86246195904205e-153	0.563386149309732	0.562	0.267	2.80248772068828e-148
Snx20	2.55634559536125e-151	0.404909290215474	0.283	0.047	8.08367604165134e-147
Hnrnpl	1.61065750214066e-150	0.453778156109494	0.628	0.337	5.09322115326919e-146
Zfand5	3.23549935752879e-150	0.408365813487038	0.355	0.092	1.02312960683775e-145
Tmed10	4.61256156679785e-150	-0.303817633764991	0.964	0.969	1.45858421865281e-145
Ndufa4	7.96552228622964e-150	0.304360866959926	0.962	0.879	2.51885745735154e-145
Stk24	6.99249458631666e-148	0.399004238458152	0.349	0.09	2.21116663808506e-143
Cyba	8.98405615599594e-146	-0.366902398593167	0.974	0.967	2.84093823764904e-141
Tle5	4.41015706493137e-145	0.418817183327241	0.401	0.129	1.3945798670726e-140
Ccdc117	2.53970206930942e-142	0.39459784276878	0.295	0.06	8.03104588357025e-138
Ppp2r5a	3.34024638714051e-142	0.398673098278517	0.385	0.119	1.05625271254157e-137
Yipf4	8.24329095748934e-141	0.418023475978211	0.467	0.188	2.60669346657728e-136
Ly6d	2.09547254921035e-140	-0.488144914358791	0.844	0.92	6.62630329511296e-136
Wnt10a	2.18167134661379e-140	-0.501526912890472	0.106	0.304	6.89888113226212e-136
Tmsb10	6.1998444812602e-140	0.537135766459198	0.953	0.805	1.9605148218641e-135
Limd2	7.06511898601284e-140	0.452827372821496	0.478	0.194	2.23413192575698e-135
Pcbd2	2.11049413156295e-139	0.358982721023766	0.255	0.038	6.67380454282836e-135
Ndufa2	6.13128175580033e-138	0.331107810576934	0.912	0.773	1.93883391681918e-133
Ndufv3	8.65894867248818e-137	0.352644066905781	0.912	0.774	2.73813274921421e-132
Rpl22	5.510883391339e-136	0.256172320264345	0.989	0.958	1.74265154600922e-131
Lamp2	1.52652708771651e-135	-0.475040156033598	0.397	0.591	4.82718395677714e-131
Stt3a	2.09200178918839e-135	-0.482111341660639	0.49	0.651	6.61532805777152e-131
Mrps21	6.79094825854039e-135	0.359096315750053	0.823	0.598	2.14743365831564e-130
Tm9sf3	7.24191636875929e-133	0.405727903289028	0.464	0.191	2.29003879412906e-128
Srm	2.84374524302303e-132	0.423055356465771	0.406	0.148	8.99249120748744e-128
Rnase6	5.51778396114317e-132	-0.442390049838727	0.674	0.792	1.74483364419269e-127
Ap3s1	1.56257947667731e-129	0.411177565884725	0.511	0.24	4.94118882114898e-125
Spn	6.19291094895041e-129	0.375125734912479	0.306	0.077	1.9583223002771e-124
Prr5	6.66055240619896e-129	0.390537212958112	0.789	0.556	2.10619988188823e-124
mt-Nd4	6.73002555262307e-129	0.267271565918362	0.985	0.951	2.12816868025047e-124
4933421O10Rik	1.546015108374e-127	0.375385355835685	0.321	0.087	4.88880897570027e-123
Srsf6	2.00210592793278e-127	0.378995954315149	0.497	0.225	6.33105936530903e-123
Rhob	5.24559129886784e-127	-0.680002372044545	0.427	0.594	1.65876088052799e-122
Tmed7	8.91570991960542e-127	0.34457974029238	0.268	0.054	2.81932579077763e-122
Eif3i	2.01330411654653e-126	-0.393282327504465	0.687	0.785	6.36647027734344e-122
Cacna1h	4.10835093975281e-126	0.410800726220228	0.57	0.298	1.29914273416863e-121
Raly	1.20296302759103e-125	0.370490694634162	0.333	0.096	3.80400968584837e-121
Eif4a1	2.54353524379216e-125	-0.405730875700427	0.616	0.747	8.04316714791957e-121
Atpif1	2.14059798675759e-124	0.39278451617623	0.707	0.456	6.76899895372485e-120
Tecr	3.37933014207267e-124	-0.403733773145389	0.667	0.773	1.06861177752622e-119
Uqcc2	4.1565021193051e-124	0.357174376472007	0.754	0.515	1.31436910016666e-119
Hsp90ab1	6.33947425740731e-124	-0.289853281522951	0.959	0.964	2.00466854967734e-119
Pitpna	4.73160365875349e-123	0.35141489608517	0.3	0.077	1.49622770897103e-118
Tram2	6.10055617788662e-123	0.363579608593574	0.552	0.275	1.92911787457131e-118
Myl12b	4.02903692948849e-121	-0.350804944015303	0.838	0.882	1.27406205784285e-116
Rab22a	5.27425422628356e-121	0.343775063189325	0.262	0.055	1.66782467143539e-116
Epn1	1.84988970729676e-119	0.335879842205008	0.316	0.091	5.84972123241382e-115
Ndufb2	1.81486792681955e-118	0.341173564446202	0.779	0.548	5.73897535818878e-114
Grk2	2.61406533542283e-118	0.364492041642864	0.334	0.104	8.26619740367407e-114
Mcl1	2.68862190744788e-118	0.364948403621773	0.725	0.47	8.50196019573168e-114
Hepacam2	4.40346277046367e-118	-0.513771466454456	0.222	0.418	1.39246299727602e-113
Leng8	3.895718063386e-117	0.362268196542918	0.375	0.135	1.23190396600392e-112
Sdhaf1	6.14748810915066e-117	0.356795368385226	0.309	0.089	1.94395868987562e-112
Rraga	8.10570066003007e-117	-0.483912048389171	0.315	0.5	2.56318466271471e-112
Cpox	6.13033335314561e-116	0.351455741489834	0.251	0.052	1.93853401293171e-111
Mrpl57	2.8066571037406e-115	0.290051568406069	0.949	0.859	8.87521109344852e-111
Gabarap	6.475396862396e-114	-0.293845779638841	0.925	0.93	2.04764999582686e-109
Ctsd	9.29928282192261e-114	-0.441436811956502	0.366	0.547	2.94061921394837e-109
Ctbp1	1.32860685766337e-113	0.348000684544654	0.321	0.099	4.2013206053031e-109
Ganab	9.35446529872839e-113	0.350138797433634	0.534	0.278	2.95806901676389e-108
Tma7	2.35482400017069e-111	0.319045859956003	0.869	0.709	7.44642445333975e-107
Arf5	4.28211279070082e-111	0.365250729625341	0.42	0.177	1.35408970667541e-106
Pet100	1.20899930950568e-109	0.326616890466508	0.352	0.124	3.82309761651885e-105
Mxd4	1.84603452616121e-109	0.367414164077614	0.379	0.145	5.83753037862698e-105
Srsf1	5.62020165064961e-109	0.329563802353508	0.274	0.072	1.77722016596842e-104
Ptpn18	2.88567168155141e-108	0.319456709031142	0.866	0.694	9.12507099140186e-104
Cbx4	2.92888593033282e-108	0.354693440383861	0.33	0.11	9.26172308889845e-104
Gng12	3.70839155380584e-108	0.347657629547154	0.412	0.176	1.17266757714448e-103
Anp32b	4.71993299175343e-108	0.373975714057478	0.298	0.092	1.49253721065227e-103
Pcbp1	5.48625066851314e-108	0.369816546696357	0.563	0.31	1.73486218639723e-103
Mrpl52	7.60319834974053e-108	0.343230550107822	0.736	0.494	2.40428338215495e-103
Ddi2	1.82341329879944e-107	0.317406651105259	0.277	0.074	5.76599753346359e-103
Wnk1	6.86135106664349e-107	0.366413639036167	0.438	0.193	2.169696434294e-102
Senp6	1.47520002217886e-106	0.333844147261618	0.357	0.133	4.66487751013399e-102
Pgp	1.55612882762854e-106	0.32322921814764	0.309	0.097	4.92079057872697e-102
Ube2s	1.75231374226109e-106	0.386442492717507	0.379	0.152	5.541166515778e-102
Ssr2	3.01377599978978e-106	-0.387632379882008	0.774	0.834	9.53016246653524e-102
Mapk1	3.60168693241095e-106	0.30746206465355	0.301	0.091	1.13892544176699e-101
Coro1a	4.72908693503172e-106	0.470614863021242	0.558	0.312	1.49543187059573e-101
Psip1	1.22455800315355e-104	0.349714516993889	0.435	0.195	3.87229731757217e-100
Hipk1	1.69239166064478e-104	0.331816799166541	0.449	0.202	5.35168090929091e-100
Spon1	3.97219636540064e-104	0.386118010487363	0.301	0.097	1.25608793466699e-99
Srsf9	1.00888295739002e-103	0.343973961403559	0.463	0.217	3.19028968785872e-99
Alkbh5	2.75489156684667e-103	0.288959787869205	0.259	0.065	8.71151811268253e-99
Trf	3.2170012325915e-103	0.365277483281947	0.779	0.566	1.01728012977008e-98
Irak1	1.08286731543768e-102	0.327038531820358	0.39	0.16	3.42424302487703e-98
Erp29	1.46065401282079e-102	-0.37320632180424	0.804	0.833	4.61888011934192e-98
Vim	4.77504076624579e-102	0.383637934295403	0.309	0.102	1.50996339110224e-97
Pink1	9.1372968529045e-102	0.313524117646987	0.276	0.078	2.88939601082546e-97
Epcam	1.01226013901567e-101	0.445879488840441	0.64	0.427	3.20096901159536e-97
Trim30a	1.07612765541422e-101	0.352919120721824	0.297	0.094	3.40293087195085e-97
Zfp706	4.29743702229765e-101	0.266664440520924	0.946	0.864	1.35893553519096e-96
Ccz1	3.36674769134088e-100	0.325728543524558	0.351	0.132	1.06463295495581e-95
Srprb	5.86736784952536e-100	-0.417487225967564	0.491	0.63	1.85537906137691e-95
Gm10076	2.5316732264443e-99	0.333932999834194	0.38	0.157	8.00565707666217e-95
Dazap2	1.58807888611892e-98	-0.374691062208393	0.493	0.638	5.02182305368525e-94
Acbd6	2.16861290673073e-98	0.313120890116602	0.333	0.121	6.85758773366392e-94
Tpi1	2.66134067575055e-98	-0.412881992918567	0.262	0.438	8.4156914848584e-94
Gm43305	6.67803526946836e-98	-0.679223065331382	0.288	0.463	2.11172831291129e-93
Cirbp	1.4575485661718e-97	-0.43055042612823	0.45	0.606	4.60906007594847e-93
C1qbp	2.49303625370934e-97	0.345593962421288	0.459	0.223	7.88347924147967e-93
Rwdd1	7.18895216893669e-97	0.322259539528583	0.547	0.297	2.27329045486116e-92
BC005537	8.25741903021267e-97	0.322058270631649	0.37	0.149	2.61116104573385e-92
Cnbp	5.03701213585402e-96	-0.308639861373656	0.844	0.881	1.59280397759976e-91
Rhoa	6.16999254879321e-96	-0.301770401859657	0.826	0.856	1.95107504377939e-91
Rpl31	3.68518254468912e-95	0.282302260837198	0.905	0.777	1.1653284242816e-90
Smpdl3a	1.15563645106513e-94	-0.391692445228086	0.162	0.331	3.65435358555815e-90
Sec13	1.61895969409958e-93	-0.368138407172206	0.552	0.675	5.11947434468169e-89
1810037I17Rik	6.6771417573229e-93	0.289992400595615	0.683	0.455	2.11144576650065e-88
Pbrm1	8.44013360268216e-93	0.343745323689069	0.508	0.27	2.66893904784015e-88
Rnf181	6.75956342390439e-92	-0.396674972458851	0.301	0.468	2.13750914590705e-87
Ptges3	6.09092948953325e-91	-0.366864326203064	0.525	0.654	1.9260737231802e-86
Oat	1.36536551899355e-90	-0.366117506287456	0.187	0.354	4.31755884416141e-86
Ier5	1.68067355962477e-90	0.322008863353015	0.509	0.273	5.31462593024545e-86
Smim4	2.45145963541111e-90	0.311492645697177	0.383	0.166	7.75200565909702e-86
Hist1h1c	5.08573655971735e-90	-0.56680327098019	0.204	0.368	1.60821161491382e-85
Ptpn6	5.22322400361397e-90	-0.404340296200122	0.296	0.476	1.65168789442281e-85
Tpst1	5.63111977058507e-90	0.344502046026504	0.551	0.317	1.78067269385441e-85
AU020206	1.06041494303673e-89	0.305367591676265	0.356	0.146	3.35324413287074e-85
Arhgap45	3.36119178419605e-89	0.340501806422497	0.566	0.33	1.06287606599848e-84
Capg	5.31737721518883e-89	-0.416870185439992	0.497	0.633	1.68146102298701e-84
Snrpf	6.06609275274317e-89	0.33706839353923	0.566	0.337	1.91821985027244e-84
Romo1	3.23639575724914e-88	0.320893871768005	0.617	0.384	1.02341306635732e-83
Larp1	4.79497582995586e-88	0.277787040797011	0.265	0.082	1.51626725694864e-83
Top2b	5.35772684063292e-88	0.284704319286291	0.275	0.089	1.69422038154494e-83
Ythdc1	9.2302033179906e-88	0.298822978109479	0.29	0.101	2.91877489321499e-83
a	4.34432001528067e-87	0.327042772545916	0.405	0.185	1.37376087523205e-82
Itm2c	5.08055689017746e-87	-0.394697463593311	0.572	0.688	1.60657369981192e-82
Kdelr1	8.03267684580382e-87	-0.313843516031566	0.777	0.825	2.54009307218008e-82
B3gnt2	9.6629268157246e-87	0.285686083262231	0.261	0.082	3.05561071766843e-82
Kdelr2	1.98921100520314e-86	-0.356138519136713	0.572	0.685	6.29028304065337e-82
Gm2a	4.41103611803736e-86	-0.423782960724925	0.31	0.474	1.39485784124577e-81
Srsf7	4.56395040313678e-86	-0.50853769216561	0.521	0.637	1.44321239647991e-81
Ier3ip1	5.18598410879495e-86	0.283850470151384	0.648	0.414	1.63991189488314e-81
Rpn1	6.82698551987055e-86	-0.360774053257103	0.809	0.851	2.15882936109347e-81
Ly6i	1.98615940384599e-85	0.368674866539753	0.352	0.151	6.28063326684178e-81
Napa	6.86045366164202e-85	-0.376143771757725	0.336	0.489	2.16941265688444e-80
Fam104a	1.30936086225693e-84	0.319733248528684	0.449	0.228	4.14046091862887e-80
Kcnmb4os2	1.98752741909846e-84	0.343407954956773	0.423	0.207	6.28495920467316e-80
Hnrnpd	3.0735034450779e-84	0.299111483902335	0.289	0.106	9.71903259402535e-80
Adar	4.89714563392506e-84	0.281891019016482	0.257	0.082	1.54857539235978e-79
Helz2	8.08317399918417e-84	0.299269323565498	0.334	0.136	2.55606128202202e-79
Ppp2ca	1.18360374231356e-83	0.279664635229119	0.281	0.099	3.74279175394394e-79
Akr1b3	3.76886895801721e-83	-0.437542993968608	0.477	0.593	1.1917917419042e-78
Bcap31	8.48341767485113e-83	-0.372858376845107	0.416	0.552	2.68262633714142e-78
Scd2	1.20398442866739e-82	0.304316034154164	0.306	0.119	3.80723956033202e-78
Clptm1l	1.57529135087817e-82	0.306569690604166	0.564	0.334	4.98138630974695e-78
Nomo1	3.55404459480499e-82	0.272903183816411	0.262	0.087	1.12385998176923e-77
Cops9	2.64059893893807e-81	0.301465563361322	0.53	0.307	8.35010196470997e-77
Atxn2l	1.31358669372334e-80	0.280571100921799	0.312	0.123	4.15382384289195e-76
Glcci1	1.32755210657607e-80	0.320437804260973	0.453	0.238	4.19798527141484e-76
Surf4	1.55670377106299e-80	-0.331866201318378	0.717	0.779	4.92260866485538e-76
Peli1	2.54884969790794e-80	0.272023644363542	0.309	0.121	8.0599725147245e-76
Pml	4.39865169814661e-80	0.30918093240338	0.442	0.228	1.39094163998792e-75
Man2a1	5.52342444039875e-80	0.289353715956664	0.342	0.147	1.74661727654289e-75
Ddost	2.78599338003842e-79	-0.265851776318683	0.883	0.907	8.80986826635751e-75
Fuca2	4.55087036381127e-79	-0.325601686085352	0.134	0.282	1.4390762264444e-74
Dnajc7	5.35479969515849e-79	0.310930451173711	0.884	0.747	1.69329475960302e-74
Rps27l	7.97982830330631e-79	0.258919571759186	0.938	0.86	2.52338130607152e-74
Rasgrp2	8.01537724007796e-79	0.281743050800844	0.372	0.165	2.53462259085745e-74
Gm42418	4.80854642209744e-78	-0.542612492598592	1	0.999	1.52055854959565e-73
Dgkd	7.92129962190729e-78	0.270548272052872	0.385	0.18	2.50487336643952e-73
Eif4ebp2	1.49346484346143e-77	0.276767502404234	0.32	0.131	4.72263452799374e-73
Desi2	1.92453525561143e-77	0.256533818453452	0.253	0.085	6.08576538529448e-73
Pde4b	3.18177407569029e-77	-0.460690957479939	0.215	0.364	1.00614059821478e-72
Gtf2a1	6.59070439552851e-77	0.278849285829944	0.268	0.095	2.08411254395402e-72
Ywhaz	1.1516579280142e-76	-0.302590123330287	0.756	0.809	3.6417726999665e-72
Msi2	1.38157504066403e-76	0.294270658680228	0.627	0.402	4.3688165935878e-72
Sdf2l1	1.58612711846689e-76	-0.344475737780607	0.928	0.929	5.015651174016e-72
Oosp1	2.39078429974308e-76	-0.417607625995092	0.744	0.749	7.56013811264757e-72
Ftl1-ps1	2.97831432757048e-76	-0.355325104115402	0.184	0.332	9.41802556664339e-72
Man1b1	3.58662414105397e-76	0.303453987057597	0.63	0.413	1.13416228588409e-71
Slc30a5	7.70225848814015e-75	0.262277031987784	0.345	0.153	2.43560817911968e-70
Hnrnpk	1.16646817741909e-74	-0.312100551375531	0.684	0.754	3.68860567063464e-70
Pim1	1.53297994465753e-74	0.292168768826389	0.782	0.594	4.84758918099604e-70
Csnk1g3	3.15729647061306e-74	0.279745507741991	0.283	0.109	9.98400289937261e-70
Psmb1	3.4548272195749e-74	-0.27111409456258	0.819	0.857	1.09248546337397e-69
Cd53	3.63302298473291e-74	-0.366179462521142	0.614	0.697	1.14883452823224e-69
Uso1	2.89909547513983e-73	0.288275360980783	0.533	0.314	9.16751971148717e-69
Bzw1	6.48835420569586e-73	-0.355457862746489	0.365	0.501	2.05174736692514e-68
Mt1	2.19229723332983e-72	-0.653606764103294	0.545	0.645	6.93248231123557e-68
Cdk2ap2	2.93991705893567e-72	-0.35470412403632	0.582	0.677	9.29660572376639e-68
Psmc2	2.67755870520711e-71	-0.352758770396558	0.29	0.432	8.46697613760594e-67
Slc50a1	6.56706727730949e-71	-0.335402313923955	0.537	0.647	2.07663801443081e-66
Anapc13	7.28457742298765e-71	0.29158037969821	0.57	0.359	2.30352907269715e-66
Map1lc3b	1.18540420004116e-70	-0.271489953590553	0.848	0.871	3.74848516137015e-66
Wac	8.74246494132872e-70	0.260305632971829	0.293	0.12	2.76454226374697e-65
Slc7a5	1.45426393243438e-69	0.331279254608927	0.298	0.131	4.59867340714399e-65
Fndc3b	1.65011453231859e-69	0.310699696104689	0.442	0.244	5.21799217409785e-65
Tmed9	3.25270793812301e-69	-0.274333405078964	0.807	0.841	1.02857130419326e-64
Gm11808	1.25077980056486e-68	0.284943076078304	0.637	0.434	3.9552158853462e-64
Myl12a	1.36601020547848e-68	-0.330641013571322	0.748	0.786	4.31959747176406e-64
Cd52	1.45349850597506e-68	-0.525754653510192	0.916	0.887	4.59625297559434e-64
Actg1	1.72282333939487e-68	-0.314585534015191	0.337	0.504	5.44791196383447e-64
Tnrc6b	2.92720553359901e-68	0.255867352575139	0.511	0.3	9.25640933834679e-64
Prdx1	6.61270501492874e-68	-0.29680269047	0.82	0.865	2.09106957982077e-63
AC149090.1	2.44149531995968e-67	0.275520180325138	0.385	0.196	7.72049650077649e-63
Lsm6	3.00391581420732e-67	0.258748381253923	0.564	0.355	9.49898258768638e-63
Zbp1	3.93101517407668e-67	0.28776522180331	0.659	0.458	1.24306561834653e-62
Rgcc	1.73717928146987e-66	-0.390196852244406	0.677	0.76	5.49330832386404e-62
Arpc3	1.75134553140753e-66	-0.29614951901061	0.608	0.704	5.53810483941688e-62
Snrpg	6.85619252806711e-66	0.281302679274474	0.737	0.55	2.16806520122538e-61
Arl6ip5	1.61473614881306e-65	-0.351976265598505	0.285	0.422	5.10611864977667e-61
Tnfrsf13b	2.99157038219248e-65	-0.278147299816194	0.801	0.837	9.45994386256906e-61
Arfgap3	3.33729201787516e-65	-0.360580283492854	0.332	0.464	1.05531848189248e-60
Pqlc3	5.62502234695994e-65	-0.419324634639255	0.53	0.625	1.77874456655567e-60
Ppib	9.16642140980941e-65	-0.251994851514843	0.96	0.959	2.89860577820993e-60
Srpr	1.03351543770213e-64	-0.279079634237263	0.856	0.866	3.26818251710166e-60
Prdx6	1.26273416970652e-64	-0.342044425397432	0.269	0.411	3.99301799144595e-60
Glmp	1.64250600911609e-64	-0.348516901202408	0.506	0.607	5.1939325020269e-60
Sars	3.60187667228659e-64	-0.34277640069691	0.448	0.565	1.13898544131047e-59
Gclm	4.23878676470073e-64	0.268326652101598	0.387	0.204	1.34038915073366e-59
Cyp4f18	1.64540424964562e-63	-0.483335947539136	0.168	0.299	5.20309731822938e-59
Vars	3.55735607142781e-63	0.252055415168624	0.603	0.392	1.1249071369069e-58
Manf	1.69741389226896e-62	-0.304018043700516	0.969	0.966	5.36756221013291e-58
Haus3	6.34879283018201e-61	0.254326851105532	0.286	0.128	2.00761526876016e-56
Os9	1.27757739257201e-60	-0.318232092467229	0.565	0.654	4.0399552307912e-56
Dap	1.80696876862108e-60	-0.352462190990493	0.461	0.56	5.71399664013358e-56
Rac2	3.63633990288863e-60	-0.271123946403567	0.631	0.724	1.14988340409144e-55
B930036N10Rik	1.02404811844844e-59	0.334259362591038	0.251	0.107	3.23824496015766e-55
Copz1	1.21969514455206e-59	-0.340104484980511	0.342	0.463	3.85691998610251e-55
Calr	1.65104374338641e-58	-0.291732091763995	0.879	0.87	5.2209305253365e-54
Taldo1	5.62897264405237e-58	-0.269514994768275	0.585	0.681	1.77999372950224e-53
Reln	1.14487241715553e-57	0.292056560134584	0.266	0.117	3.62031555752921e-53
Fxyd5	4.14608636080965e-57	0.270029079204478	0.607	0.412	1.31107542901523e-52
Psma2	6.57581479330634e-57	-0.271000405193241	0.691	0.743	2.07940415393933e-52
Atf5	7.90604497241004e-57	-0.352542260764873	0.143	0.268	2.5000495411755e-52
Bmyc	1.06438232239409e-56	-0.327346381301412	0.18	0.305	3.36578977987459e-52
Adssl1	2.73553676249997e-56	-0.394028032004712	0.309	0.433	8.6503143503774e-52
Ctsa	2.77171259431787e-56	-0.329824618128685	0.196	0.32	8.76470956575197e-52
Ccdc28b	3.90032513055231e-56	-0.30687832666461	0.181	0.309	1.23336081278325e-51
Adh5	7.3888256267006e-54	-0.288525737649466	0.227	0.35	2.33649443967526e-49
Crlf2	1.39665760453815e-53	-0.366865652258345	0.361	0.474	4.41651067707054e-49
Sec61a1	2.01379845066507e-53	-0.267410491089282	0.736	0.773	6.36803346069309e-49
H2afz	2.71703674356117e-53	0.345405526505329	0.871	0.756	8.59181359048913e-49
Hnrnpa3	4.044684813597e-53	-0.261946986768008	0.765	0.8	1.27901023175564e-48
Gorasp2	1.13702056325816e-52	-0.290423707733421	0.617	0.684	3.59548642513494e-48
Dnajb11	1.06012039504001e-51	-0.258957288952892	0.842	0.859	3.35231271319553e-47
Coro1b	1.16056051675838e-51	-0.319863992558076	0.267	0.384	3.66992446609335e-47
Ech1	3.02821718393575e-50	-0.281792242959727	0.396	0.502	9.57582837904164e-46
Malat1	4.50829784292837e-50	-0.277388803302223	1	0.992	1.42561394389081e-45
Saraf	1.58744547622244e-49	-0.279431655347942	0.624	0.689	5.01982008491061e-45
Hsp90aa1	4.79421946170961e-49	-0.386249476261303	0.43	0.528	1.51602807818181e-44
Entpd1	5.21675879391709e-49	-0.323695329567123	0.405	0.504	1.64964346581246e-44
Atp6ap2	1.11832197667567e-48	-0.294677738967745	0.224	0.338	3.5363577546438e-44
Fcrla	1.986546465398e-48	-0.310855768148729	0.683	0.727	6.28185723288156e-44
Neat1	4.64262647128113e-48	-0.4129282472664	0.402	0.498	1.46809134274852e-43
Cd24a	2.24958167982015e-47	-0.328360084741873	0.665	0.719	7.11362718792728e-43
Gadd45b	9.58589365668766e-47	-0.386367918679744	0.478	0.55	3.03125129211777e-42
Pebp1	2.97532321300907e-46	-0.262948726769017	0.507	0.591	9.40856706417729e-42
Ergic3	4.65173047457782e-45	-0.254192649898064	0.726	0.753	1.470970210671e-40
Hdlbp	7.00017393784541e-45	-0.264990021072052	0.781	0.791	2.21359500262548e-40
Mzb1	3.89040372906409e-44	-0.269236530386932	0.986	0.983	1.23022346720465e-39
Cytip	6.61317560751856e-44	-0.25693497238432	0.737	0.761	2.09121839060952e-39
Wipi1	2.24138328846478e-43	-0.2973554615978	0.371	0.474	7.08770223478332e-39
Prmt1	4.31754720736776e-43	-0.28720070870773	0.265	0.372	1.36529477791383e-38
Eif3l	7.29435947520586e-43	-0.280395173683324	0.366	0.461	2.3066223532496e-38
Mettl1	1.05399150951883e-42	-0.271637158552124	0.324	0.432	3.33293195140043e-38
Pycr1	1.67026782096528e-42	-0.29834630319419	0.491	0.57	5.28172090345642e-38
Ppt1	3.27214528436123e-42	-0.290572967051047	0.455	0.539	1.03471778182071e-37
Adrb2	5.63272657058495e-42	-0.334666076229656	0.175	0.279	1.78118079615037e-37
Sel1l	1.08882430692653e-41	-0.465399982982766	0.883	0.848	3.44308022336308e-37
Vmp1	1.42217860985592e-41	-0.301094632438579	0.342	0.44	4.49721320008639e-37
Cr1l	1.45870941784864e-41	-0.273194925023959	0.423	0.512	4.61273092112096e-37
Stx5a	3.31652663631707e-41	-0.266493083770437	0.395	0.49	1.04875205293618e-36
Cops6	7.85689205065064e-41	-0.256916587737316	0.463	0.545	2.48450640425674e-36
Sdc4	2.98843832686946e-40	-0.338341359036624	0.18	0.281	9.4500396772266e-36
mt-Nd6	4.91892797574126e-40	-0.302313496841866	0.179	0.283	1.5554634044889e-35
Hbp1	7.24927872264686e-40	-0.270067397950905	0.306	0.411	2.29236691767539e-35
Gps1	8.55599200498971e-40	-0.267007204893408	0.238	0.343	2.70557579181785e-35
Ninj1	1.2276832459088e-39	-0.269817756431397	0.268	0.371	3.88217996021281e-35
Sin3b	1.46107071723105e-39	-0.251271731619474	0.461	0.544	4.62019782202804e-35
Creld2	5.52469417694026e-39	-0.283989044519867	0.959	0.956	1.74701879263205e-34
Rnh1	6.45299883347074e-39	-0.27018923530647	0.39	0.481	2.04056729112012e-34
Ubac2	1.03331669121314e-38	-0.292477533206693	0.324	0.418	3.26755404095418e-34
Psmc1	2.25674714980388e-38	-0.27145136220117	0.269	0.367	7.13628583710982e-34
Bscl2	3.65897658010904e-38	-0.269449456518837	0.386	0.474	1.15704157416208e-33
Pecr	9.85411835265604e-38	-0.259880444181617	0.18	0.278	3.11606930547689e-33
Mcfd2	6.61534108908529e-37	-0.251474001789777	0.26	0.358	2.09190315919055e-32
Plp2	8.80905946364382e-37	-0.260023666898283	0.455	0.543	2.78560078359345e-32
Psmc3	1.05000734618491e-36	-0.267025011357779	0.451	0.524	3.32033323010591e-32
Ghitm	2.75513578836869e-35	-0.263891299428195	0.552	0.599	8.71229038997947e-31
Cox7a2l	3.79851775753766e-35	-0.26278508257852	0.538	0.59	1.20116728528856e-30
Ebp	6.22129649834232e-35	-0.261522456977612	0.38	0.465	1.96729837870581e-30
H1f0	8.02797955483455e-35	-0.464706427130334	0.452	0.536	2.53860769482978e-30
Galk1	8.97277307998434e-35	-0.280001189912011	0.369	0.452	2.83737030335265e-30
Rab7	2.45100247303504e-34	-0.269609501500729	0.382	0.462	7.75056002023142e-30
Mgll	2.66907710324973e-32	-0.258878779478838	0.19	0.281	8.4401556158963e-28
Ccpg1	3.61522990297304e-32	-0.271548519207748	0.599	0.644	1.14320799991813e-27
Mrpl17	1.97792160455513e-31	-0.256557605339093	0.526	0.568	6.25458369792422e-27
Btg2	3.71413812754836e-31	-0.33135194499093	0.741	0.742	1.17448475869334e-26
Cd79a	4.75795651872263e-31	-0.277968162547367	0.976	0.942	1.50456101035047e-26
Cct7	2.19754050972156e-30	-0.251830470101342	0.505	0.56	6.9490625998415e-26
Skil	6.34080523056562e-30	-0.268047568184574	0.227	0.313	2.00508943000946e-25
Vpreb3	2.36373068530883e-29	0.262960024269394	0.318	0.193	7.47458917308357e-25
Sil1	4.07642286695204e-29	-0.250481953224794	0.468	0.528	1.28904643898757e-24
Hspa13	7.51171450311101e-28	-0.25915869860896	0.342	0.419	2.37535436017376e-23
Dnaja1	8.1048504557092e-26	-0.304226344471499	0.361	0.425	2.56291581110436e-21
Jmjd1c	1.04303134514287e-24	-0.285582818919643	0.29	0.362	3.29827371961079e-20
Cldn7	5.73667260829909e-22	-0.269130663689658	0.235	0.309	1.81405061219634e-17
Sfn	8.28777482553647e-17	-0.274246793016705	0.205	0.267	2.62076015533114e-12
Gimap5	3.65583378132848e-09	-0.255030809883411	0.23	0.267	0.000115604775833169
