# Supplementary material for: Profiling the specificity of clonally expanded plasma cells during chronic viral infection by single‐cell analysis
Source: Eur J Immunol. 2021 Nov 23;52(2):297–311. doi: 10.1002/eji.202149331 (PMC9299196; doi:10.1002/eji.202149331)
Supplement: Supplementary file 4 — Table S3 [file EJI-52-297-s006.csv]

	p_val	avg_logFC	pct.1	pct.2	p_val_adj
Ssr4	4.66090928753944e-269	0.718387744509286	0.998	0.962	1.47387273490572e-264
Slpi	4.24609718009663e-253	1.66977324337244	0.99	0.852	1.34270085029016e-248
Ptpn6	4.22155728469753e-240	-1.02883377027304	0.218	0.687	1.33494084456705e-235
Edem2	2.18989919866189e-202	0.836506800597494	0.97	0.775	6.92489924600864e-198
Ggh	5.46680199511771e-197	-1.02321626341485	0.051	0.363	1.72871212689612e-192
Pycard	2.50358909744228e-186	0.847760424892812	0.915	0.562	7.91684944393198e-182
Rps12	4.36119676790481e-184	-0.549766105291038	0.987	0.993	1.37909764194686e-179
B2m	3.73960257441183e-174	0.394831421379111	1	1	1.18253712608051e-169
Ly6c2	2.7842522183915e-145	0.794525030843059	0.985	0.837	8.80436236499761e-141
Ndufa1	1.82909162979823e-131	0.543455042549348	0.969	0.852	5.78395355174796e-127
Ly6a	2.46297571901297e-130	0.610266528693844	0.996	0.971	7.78842181866282e-126
Txndc5	1.62395425361209e-125	-0.556336961929471	0.98	0.962	5.13526814077215e-121
Prdx4	8.05112139181802e-125	0.631785100151048	0.961	0.829	2.54592560652069e-120
Fau	4.74161150156777e-124	-0.32664221513772	0.998	0.998	1.49939238902576e-119
Itm2b	1.52375410777686e-120	0.433276737871831	0.995	0.979	4.81841523961198e-116
Fam214a	3.15013544231112e-110	-0.837580770717603	0.82	0.894	9.96135829567621e-106
Edem1	1.06596396472669e-101	0.479251313739528	0.99	0.913	3.37079124925874e-97
Laptm5	1.2359276817946e-100	-0.758877797787612	0.228	0.521	3.90825051537087e-96
Rpl36	1.57844150815874e-99	-0.307830405301511	0.99	0.994	4.99134773709956e-95
Rps5	7.67789560912761e-99	-0.305478720854157	0.994	0.997	2.42790414951833e-94
Selenok	4.87526584130551e-98	0.380091961346626	0.993	0.947	1.54165656433763e-93
Eef1a1	3.97862306938038e-95	-0.285129477008669	0.997	0.998	1.25812018699946e-90
Napsa	1.80792011564784e-94	0.55876705257697	0.699	0.294	5.71700498970159e-90
Txndc11	1.31243211068897e-93	0.481012535650498	0.964	0.821	4.15017282042066e-89
Rpl8	2.98441464743686e-92	-0.270984083143721	0.996	0.998	9.43731599812482e-88
Sec11c	3.11368093953589e-91	0.291334888062176	0.996	0.972	9.84608186700039e-87
Xbp1	5.96046448849992e-91	0.403934214665682	0.996	0.954	1.88481808055344e-86
Rps9	3.16580163881303e-90	-0.30768144834837	0.991	0.994	1.00108979422546e-85
Lman1	5.67418669949504e-87	0.547329920475318	0.906	0.669	1.79429131811432e-82
Tnfrsf17	4.59898572953931e-85	-0.672569585647312	0.525	0.733	1.45429126739492e-80
Grcc10	1.01199103456446e-84	-0.493088124902453	0.723	0.867	3.20011804949972e-80
Rpsa	3.23012088913248e-84	-0.264884335328559	0.996	0.997	1.02142882756147e-79
Lgals3bp	7.19371185091419e-84	0.569378965522771	0.787	0.479	2.27479556149609e-79
Ergic1	2.71385138602221e-83	0.52459330836087	0.898	0.704	8.58174085287944e-79
Rpl27a	4.62128532854162e-83	-0.255261787632813	0.995	0.997	1.46134284659143e-78
Tent5c	7.58560842176328e-82	0.416887552467256	0.958	0.783	2.39872109512998e-77
Rpl30	1.68955163113485e-80	-0.253390929090504	0.996	0.994	5.34270016797463e-76
Wnt10a	4.34478822565253e-76	-0.473635173544233	0.082	0.284	1.37390893271584e-71
Rpl21	1.43643723316646e-74	-0.252425254242092	0.994	0.994	4.54230181871897e-70
Ptprcap	2.58011861545892e-74	-0.815306289283439	0.384	0.612	8.1588510858042e-70
Cst3	9.00712246903016e-74	0.332427753890374	0.987	0.948	2.84823226715672e-69
Rpl38	1.10839648445283e-72	-0.261450802160432	0.992	0.989	3.50497136313672e-68
Rps2	1.17301960200965e-72	-0.250080317549887	0.994	0.997	3.7093225854749e-68
Bst2	9.80250736329058e-72	0.429627480289264	0.945	0.826	3.09974887841975e-67
Ctss	4.22659864374113e-71	-0.455942248709996	0.904	0.94	1.33653502312382e-66
Cd52	5.02705084142921e-71	-0.511123002437292	0.925	0.962	1.58965401707674e-66
Rpl39	6.70870055413767e-71	-0.280403351449005	0.99	0.994	2.12142528922942e-66
Selenom	1.26780205376929e-70	0.5281537745525	0.798	0.501	4.00904365442924e-66
Pafah1b3	2.53083820384805e-66	0.363665996223732	0.956	0.821	8.0030165682083e-62
Erlec1	1.01167343896377e-65	0.488633803526371	0.659	0.334	3.19911374869124e-61
Pou2af1	5.54971530639371e-65	-0.470374425629578	0.789	0.881	1.75493097418782e-60
Slc3a2	2.34573839345705e-64	-0.727075607166959	0.847	0.879	7.41769394778987e-60
Ly6e	1.16192636042089e-63	-0.28271303683345	0.99	0.998	3.67424353692295e-59
Stt3b	1.21320910133163e-63	-0.581890550403641	0.254	0.48	3.83640982023088e-59
Atp2a3	4.72887321128746e-60	0.439933706759027	0.637	0.313	1.49536428687332e-55
Rps27	4.76511980383778e-60	-0.306381833675246	0.988	0.991	1.50682618436958e-55
Il2rg	9.93640131050559e-60	-0.548566108655718	0.31	0.529	3.14208882240808e-55
Ehd4	2.89964409876141e-59	-0.512930629220116	0.316	0.532	9.16925456910334e-55
Rpl12	3.19657220262339e-59	-0.339260924086749	0.952	0.961	1.01082006191357e-54
Ptma	4.24269240882954e-59	-0.367484075661785	0.956	0.981	1.34162419352008e-54
Top1	7.58895515364259e-59	0.390487815730812	0.931	0.779	2.39977939868486e-54
a	2.71525456154099e-58	0.485937490381079	0.458	0.153	8.58617797450491e-54
Spcs3	6.3072347092098e-58	0.395784721621571	0.898	0.7	1.99447375974632e-53
Rexo2	9.26779352431923e-57	0.273295633689878	0.992	0.935	2.93066166826023e-52
Rpl3	9.82675574832145e-57	-0.252620908605702	0.984	0.985	3.10741670273421e-52
Psmb8	4.51589890460204e-56	0.297321108266231	0.971	0.924	1.42801755161326e-51
Cxcr3	2.07287742884323e-55	0.467154995906768	0.262	0.022	6.55485300548807e-51
Cyba	7.36500441947385e-55	-0.282898531216864	0.974	0.975	2.32896169752602e-50
Sept7	7.52174770471458e-55	-0.479963963656957	0.412	0.605	2.37852705918484e-50
Cybb	3.59726699708588e-54	-0.488181319214647	0.507	0.683	1.1375277698185e-49
Fkbp11	3.69484759328128e-54	0.602821649546148	0.797	0.574	1.16838470594741e-49
Zfp706	7.01013198578616e-54	0.316262191484938	0.965	0.888	2.2167439365453e-49
mt-Nd4l	8.19079092132038e-54	0.258778352647912	0.997	0.996	2.59009190513993e-49
Chst1	8.24600873916697e-53	-0.526980968656685	0.308	0.543	2.60755288349938e-48
Fut8	3.07182904836374e-52	0.368697863935268	0.864	0.613	9.71373781673581e-48
Selenop	5.37850083419226e-52	-0.515748219923801	0.179	0.388	1.70078953378828e-47
Btf3	1.49601748058553e-50	-0.3277195678633	0.914	0.94	4.73070647710756e-46
Actg1	6.55790752027535e-49	-0.594491303000085	0.292	0.51	2.07374151606147e-44
Srgn	4.1627068984375e-46	0.286499182499759	0.967	0.894	1.31633117542391e-41
Rnase6	3.80104033508844e-45	-0.432470066076031	0.651	0.759	1.20196497476167e-40
Ift20	2.20655433414341e-44	0.360732375168819	0.869	0.664	6.97756611542828e-40
Bcl2	3.7022427196263e-44	-0.41886827453926	0.205	0.393	1.17072319280023e-39
Spon1	1.12410227753719e-43	0.423349787484515	0.363	0.118	3.55463622202809e-39
Ucp2	1.41540990432742e-43	0.289825399905922	0.91	0.738	4.47580919946418e-39
AI506816	2.85899421264877e-43	0.409881268253389	0.666	0.414	9.04071149923794e-39
Gadd45b	9.56332272896727e-42	0.355561587920432	0.526	0.257	3.02411391335403e-37
Sdf4	3.42347052763461e-41	0.318832116007565	0.9	0.737	1.08256985024862e-36
Foxp1	2.18487855030948e-40	-0.481870695036207	0.205	0.382	6.90902295178864e-36
1500011B03Rik	2.91807908749301e-39	0.384994882396303	0.452	0.204	9.22754969047038e-35
Rrbp1	1.57792821805728e-38	0.298522185076554	0.928	0.805	4.98972461114072e-34
1110008P14Rik	9.10224667431319e-38	0.305582129390241	0.897	0.727	2.87831244335132e-33
Btg2	1.71912906097458e-37	0.351060624445929	0.789	0.574	5.43622991661381e-33
Ccdc28b	4.42314633401568e-37	-0.372114636707572	0.158	0.317	1.39868733374244e-32
Adgre5	5.70275666414404e-37	-0.431230491948899	0.254	0.421	1.80332571233563e-32
Itgal	7.67005497911265e-37	0.321863734637666	0.743	0.511	2.425424785495e-32
Stac2	8.80455716649147e-37	0.336103743317329	0.266	0.069	2.78417706718793e-32
Lax1	3.56417407780314e-36	0.323797617107488	0.86	0.655	1.12706312688291e-31
Mrpl52	6.14275905523427e-36	-0.331506855932949	0.739	0.791	1.94246326844618e-31
Reep3	8.76553012845102e-36	-0.367941858994705	0.175	0.333	2.77183593721878e-31
Grn	1.1954206998151e-34	0.327838202809338	0.821	0.635	3.7801593369553e-30
Slamf9	1.5461107974499e-33	-0.452574687736328	0.159	0.314	4.88911156369608e-29
Ube2j1	1.16983245496007e-32	0.255902920802416	0.886	0.713	3.69924418907473e-28
Pon3	2.33424678619243e-32	0.356268520560066	0.643	0.406	7.38135518729771e-28
Fndc3a	1.42634095933069e-30	0.289766236515714	0.791	0.576	4.51037538159552e-26
Mzb1	2.57310532924471e-29	0.304465666682388	0.991	0.968	8.13667367213761e-25
Zfp36l1	5.49169000176454e-29	-0.425888030058227	0.391	0.529	1.73658221235798e-24
Cycs	1.17039690148843e-28	0.266564711560043	0.796	0.626	3.70102908188671e-24
Erp44	1.41084078742388e-28	0.29760157657158	0.779	0.583	4.46136073799179e-24
Gpx4	2.25664917846926e-28	-0.257726311385198	0.895	0.912	7.13597603215551e-24
AW112010	2.51293853949828e-28	-0.368737294531925	0.387	0.531	7.94641424960146e-24
Rasgrp2	5.13964970976811e-28	0.281278217242681	0.397	0.19	1.62526003122287e-23
Tubb5	1.31600770003943e-27	-0.350631323715372	0.4	0.537	4.16147954906469e-23
Tmsb10	3.78367482929488e-27	-0.396156536166486	0.951	0.961	1.19647365451963e-22
Aga	3.27155567557907e-26	0.290875382011429	0.424	0.23	1.03453133573161e-21
Srp19	5.1963154117095e-26	0.272445548585959	0.819	0.639	1.64317885949078e-21
Nfkbia	6.4963168506919e-26	-0.250532953502677	0.782	0.837	2.05426531452579e-21
AI662270	1.15021198152605e-25	0.253463731502428	0.805	0.627	3.63720032798168e-21
Ddost	1.41138742821847e-25	0.285201288800108	0.91	0.801	4.46308932551243e-21
Irf8	5.15004373970045e-25	-0.437909106030098	0.162	0.284	1.62854683136808e-20
Dnajb9	9.45942629747078e-25	0.277100452681241	0.677	0.465	2.99125978378621e-20
Ndufs3	2.28504648232887e-24	0.25630724915164	0.771	0.594	7.22577398642034e-20
Ppib	2.94042659598799e-24	0.26629472753494	0.971	0.913	9.29821698183322e-20
Gas5	8.46421884845737e-24	-0.420185777475444	0.493	0.587	2.67655528425919e-19
Rnf187	1.14860721321999e-23	0.255766753612167	0.567	0.361	3.63212572964424e-19
Txnip	6.45913369156819e-23	0.270338244135308	0.62	0.416	2.04250725594769e-18
Mrpl13	2.22255103876956e-22	0.255804982042821	0.51	0.317	7.0281508947971e-18
Sept11	1.69904267269742e-21	-0.314713335293007	0.209	0.331	5.37271273960377e-17
Ubr3	1.71856834252578e-21	0.270950636388646	0.551	0.371	5.43445681273503e-17
Rcbtb2	2.61767788504078e-21	0.264313988532234	0.683	0.49	8.27762100807597e-17
Htatip2	3.10641937491057e-21	0.255805712827089	0.605	0.417	9.82311934734222e-17
Snrpg	3.27973921213474e-21	-0.284290627184917	0.739	0.764	1.03711913366125e-16
Myl12a	3.78589305735426e-21	-0.278208278058318	0.758	0.758	1.19717510259656e-16
Ifi27	8.2939817376381e-21	-0.331007808476658	0.553	0.639	2.62272290507592e-16
Tpst2	1.07915675398852e-20	0.250825497511706	0.596	0.406	3.4125094874625e-16
Ppa1	3.60820825246306e-20	0.258082077798842	0.588	0.404	1.14098761359387e-15
Lamp1	3.65764845767311e-20	-0.253305810866981	0.214	0.336	1.15662159528539e-15
Oosp1	4.77627250108263e-20	0.255756632234841	0.811	0.664	1.51035289029235e-15
Ssr2	1.16245722393922e-19	0.257295499493626	0.812	0.664	3.67592223354059e-15
Sh3bgrl3	6.30409596623995e-19	-0.400427537026484	0.616	0.681	1.9934812264444e-14
Rac2	1.69170205881079e-18	-0.3339809318644	0.632	0.684	5.34950025037148e-14
Rapgef1	6.81370082537906e-18	-0.315621717371689	0.215	0.324	2.15462847500136e-13
Rasgrp3	1.06608266856177e-17	-0.326710669136582	0.301	0.405	3.37116661452604e-13
Golgb1	1.60529976433152e-17	-0.292206374452151	0.485	0.564	5.07627891476914e-13
Ifitm3	2.01265973284461e-16	0.260911833969522	0.653	0.501	6.36443260720121e-12
St8sia6	3.31259649929147e-15	-0.276097768856804	0.329	0.424	1.04750926500595e-10
Ccser2	4.21669977189129e-15	-0.259746145627916	0.215	0.313	1.33340480186746e-10
Pls1	5.87446161681468e-15	-0.265065972934284	0.286	0.388	1.85762225246914e-10
Adssl1	8.89651962583164e-15	-0.307512921805418	0.287	0.385	2.81325743608048e-10
Vpreb3	1.0136294175623e-14	-0.418882914960853	0.329	0.176	3.20529894421549e-10
Tmc6	3.32273115971694e-14	-0.265715103315862	0.314	0.403	1.05071404732569e-09
Mt1	1.81594684823366e-13	-0.540932479291346	0.557	0.613	5.74238712348448e-09
Rpia	2.13585299129307e-13	0.277377725490342	0.584	0.451	6.75399432906695e-09
Lgals9	3.6156557914444e-13	-0.25658814941769	0.19	0.281	1.14334267437055e-08
Rpl22l1	4.1627368127569e-13	-0.265676652911262	0.625	0.674	1.31634063492999e-08
Rilpl2	5.47206265558698e-13	-0.280654701187046	0.43	0.493	1.73037565294971e-08
Rraga	1.27858018273173e-12	-0.266239479282968	0.309	0.389	4.04312625383426e-08
Ly6d	1.79305804552272e-12	-0.290005130893403	0.849	0.873	5.67000815155196e-08
Mif4gd	3.10880163853494e-12	-0.253392193970112	0.264	0.344	9.83065254137518e-08
Sft2d2	5.52987419899535e-12	-0.253878512653312	0.225	0.309	1.74865681920631e-07
Tgfb1	1.11273346877947e-11	-0.257807511628214	0.227	0.312	3.51868577497443e-07
Evi5	1.63476333517595e-11	-0.251592606725953	0.176	0.257	5.1694486184934e-07
Hmgn1	2.87314285509248e-11	-0.264205160879317	0.482	0.537	9.08545233637345e-07
Cox7a2l	4.06776076635991e-11	-0.280756169291593	0.539	0.582	1.28630730953833e-06
Cd37	9.39350532693508e-10	-0.353974638982637	0.547	0.584	2.97041425448341e-05
Ypel3	9.79706982043284e-10	-0.26098191569271	0.603	0.635	3.09802941861727e-05
Isg15	1.0747388914159e-09	-0.502221330258044	0.193	0.272	3.39853932243536e-05
H3f3a	2.35374258876671e-09	-0.278832229628581	0.958	0.944	7.4430048141981e-05
Gm30211	0.00442957635439701	-0.252219637084238	0.541	0.509	1
Ifi30	0.0752936032541514	-0.347001363625299	0.275	0.28	1
Tmsb4x	0.250112717182549	-0.343856074886946	0.876	0.799	1
