# Supplementary material for: Profiling the specificity of clonally expanded plasma cells during chronic viral infection by single‐cell analysis
Source: Eur J Immunol. 2021 Nov 23;52(2):297–311. doi: 10.1002/eji.202149331 (PMC9299196; doi:10.1002/eji.202149331)
Supplement: Supplementary file 5 — Table S4 [file EJI-52-297-s003.csv]

	p_val	avg_logFC	pct.1	pct.2	p_val_adj
Ctss	5.73229586863446e-90	-0.874808966377685	0.678	0.94	1.81266659957959e-85
Cd52	3.1962204260754e-80	-0.944200239589528	0.775	0.962	1.01070882313356e-75
Ccr10	2.46809203313698e-79	1.00671135375809	0.434	0.044	7.80460062718577e-75
Glipr1	5.19283219252706e-73	1.06592462608763	0.745	0.358	1.64207739592091e-68
Cd74	9.16624351922543e-65	-0.476991292261378	0.995	0.992	2.89854952564947e-60
Chst1	4.67615405611524e-63	-0.933842265502913	0.107	0.543	1.47869343562476e-58
Pycard	4.76772193763379e-62	0.923703086779395	0.827	0.562	1.50764903111856e-57
Bst2	1.12184520255264e-51	0.6529169430416	0.926	0.826	3.54749889951197e-47
Edem2	5.20905268663996e-47	0.570547773833427	0.919	0.775	1.64720664056929e-42
Sec11c	8.27348872937782e-47	0.333484866174135	0.998	0.972	2.61624260600385e-42
Lman1	7.16768807778178e-45	0.639212703291856	0.852	0.669	2.26656632395615e-40
Srgn	1.44759316455608e-42	0.467703218444463	0.972	0.894	4.57757910495924e-38
Ggh	1.54176086422847e-42	-0.96915982818113	0.066	0.363	4.87535620486328e-38
Ptpn6	1.97202746783935e-42	-0.618410912774386	0.332	0.687	6.23594525880159e-38
Oosp1	4.13925111497897e-38	-0.584318069381743	0.344	0.664	1.30891398757865e-33
Ly6e	1.35517845398993e-35	-0.299386017995486	0.998	0.998	4.28534530720696e-31
Wnt10a	1.55434794758353e-33	-0.533242527564372	0.038	0.284	4.91515907984863e-29
Trp53inp1	8.65435840118493e-33	0.534448495708958	0.901	0.737	2.7366812136227e-28
Slamf9	7.23436561911749e-31	-0.606234857988489	0.064	0.314	2.28765109607733e-26
St6gal1	5.32203427900951e-30	0.481911299407124	0.836	0.642	1.68293367970839e-25
Jpt1	1.79176830843862e-29	0.488742317750266	0.752	0.58	5.6659297449446e-25
Cyba	5.02992884711952e-29	-0.293704000669373	0.972	0.975	1.59056410003613e-24
Mt1	1.21695868807278e-28	-0.997030198651705	0.352	0.613	3.84826676342373e-24
Rasgrp2	1.26457522540447e-27	0.509797581239473	0.433	0.19	3.99883977777402e-23
a	1.66029820815286e-24	0.548760204505712	0.37	0.153	5.25019499382097e-20
Ndufa4	3.37371612332271e-24	0.367560000772075	0.967	0.944	1.06683651251711e-19
Selenom	4.74000645743015e-24	0.490889739002351	0.697	0.501	1.49888484196856e-19
Edem1	7.31175578373581e-24	0.346859029610958	0.975	0.913	2.31212341393294e-19
Itgb7	2.84229957061111e-23	0.45543784160652	0.258	0.076	8.98791970218644e-19
Rgcc	1.72785402773236e-22	-0.460507815910783	0.53	0.747	5.46382000649527e-18
Ebi3	1.82578885451493e-22	-0.387130568124857	0.076	0.278	5.77350951574712e-18
Rasgrp3	3.11336021051968e-22	-0.463209430052745	0.169	0.405	9.84506765770534e-18
Selenok	4.90057927969965e-22	0.285529781373513	0.984	0.947	1.54966117982662e-17
Ccnd2	5.05216236505808e-22	-0.714599186606679	0.395	0.593	1.59759478307867e-17
Slc3a2	6.0041096935158e-22	-0.578964441923831	0.827	0.879	1.89861956728357e-17
Chchd10	7.09028107601467e-20	0.33436502714434	0.867	0.749	2.24208868185736e-15
Crip1	1.6086452663967e-19	0.807061224375262	0.734	0.607	5.08685806139963e-15
Atp2a3	2.47073460497398e-19	0.412493037129998	0.515	0.313	7.81295696784871e-15
Gimap7	2.53698669316083e-19	0.430071154705437	0.306	0.125	8.02245932111317e-15
Mrpl52	4.46626410728139e-19	-0.337459198923161	0.635	0.791	1.41232203600452e-14
Ly6c2	4.8084756929906e-19	-0.635296395605843	0.712	0.837	1.52053618363749e-14
Sel1l	2.69929561758639e-18	-0.446933104565274	0.763	0.835	8.5357126019317e-14
Tent5c	1.64122167852281e-17	0.303842216936103	0.887	0.783	5.18987119182483e-13
Selenop	1.89999465891281e-16	-0.429835171102106	0.184	0.388	6.0081631104141e-12
Myl4	2.10821142962382e-16	0.346293139413083	0.296	0.132	6.66658618275643e-12
Cpeb2	2.3430507119228e-16	0.309164500394481	0.293	0.125	7.40919496124228e-12
Tram2	4.43406932905397e-16	0.438029340464928	0.546	0.385	1.40214140323345e-11
Ssr4	4.45217100257721e-16	0.259710273577324	0.997	0.962	1.40786551443496e-11
Pou2af1	2.12432845915931e-15	-0.307520661147269	0.794	0.881	6.71755145355356e-11
Ly6d	2.35712687906809e-15	-0.384398667449622	0.763	0.873	7.45370661698912e-11
Ctsz	4.29496605451474e-15	-0.30527470357227	0.53	0.7	1.35815416575865e-10
Cited2	4.60970718721574e-15	0.414701894859019	0.666	0.524	1.45768160674136e-10
Rrbp1	4.70185594611388e-15	0.295251008083995	0.868	0.805	1.48682088728013e-10
Npc2	5.99834172910721e-15	-0.275458109455822	0.709	0.825	1.89679562157828e-10
Lamp1	1.05968955165659e-14	-0.28407370752446	0.151	0.336	3.35095030024848e-10
Grcc10	1.41439448536771e-14	-0.260746877139143	0.735	0.867	4.47259824162977e-10
Ehd4	1.98809242864661e-14	-0.322547542031462	0.322	0.532	6.28674587786632e-10
Txn1	2.18648376554384e-14	0.299200757939641	0.898	0.843	6.91409896340273e-10
Slpi	4.4269706980742e-14	0.422970026918645	0.931	0.852	1.39989667414502e-09
Myl12a	4.65931215313849e-14	-0.315721701669613	0.648	0.758	1.47336768906545e-09
Stt3b	4.96863602165134e-14	-0.364481855878079	0.289	0.48	1.57118208276659e-09
Dap	5.51455186818844e-14	0.345028043641047	0.53	0.361	1.74381159175855e-09
Lax1	9.59351209074339e-14	0.326953734760494	0.783	0.655	3.03366039333487e-09
Lat2	1.01559421730034e-13	0.381159888536736	0.41	0.256	3.21151203394712e-09
Gm19585	1.64542109243298e-13	0.339035987715318	0.257	0.114	5.20315057849157e-09
Smchd1	2.57192894290832e-13	0.342847343059446	0.498	0.34	8.13295370326469e-09
Erp29	2.86298339503857e-13	-0.281706408433418	0.63	0.773	9.05332609179098e-09
Ubac2	3.25956428711364e-13	-0.304171790998111	0.199	0.376	1.03073941887107e-08
H2afj	4.62849133001349e-13	0.28019351916584	0.857	0.751	1.46362152837686e-08
Gadd45b	8.94842475586954e-13	0.312415730278718	0.416	0.257	2.82967087630106e-08
Derl3	2.55102207700703e-12	0.310335806666416	0.893	0.81	8.06684201191163e-08
Pqlc3	2.74756081610896e-12	0.325994531233494	0.53	0.388	8.68833681269976e-08
Mt2	3.52433163222371e-12	-0.390078244888947	0.141	0.299	1.11446414874178e-07
Foxp1	4.30911932075362e-12	-0.362824453368951	0.212	0.382	1.36262971160871e-07
Gm30211	4.54367949266446e-12	0.353501289829224	0.684	0.509	1.43680232917036e-07
Zfp467	1.28554539123376e-11	-0.27232165005263	0.222	0.397	4.06515163615941e-07
Cd37	1.64933174648398e-11	-0.421322729254005	0.411	0.584	5.21551684873164e-07
Rac2	2.33742411212409e-11	-0.336059196975021	0.539	0.684	7.3914025273588e-07
Tmc6	2.99816368860746e-11	-0.300769940068774	0.238	0.403	9.4807932161145e-07
Mzb1	3.22141655645615e-11	0.256516906826754	0.988	0.968	1.01867634348256e-06
Ubxn4	3.22180783066389e-11	0.258397348373717	0.799	0.715	1.01880007221254e-06
Evi5	3.6426474323587e-11	-0.282428303179282	0.117	0.257	1.15187797106047e-06
Hsp90b1	7.39749186515726e-11	0.278092119393721	0.998	0.981	2.33923487760003e-06
Grn	1.05124907878072e-10	-0.283127495705572	0.461	0.635	3.3242598369204e-06
Fndc3a	1.13050122130663e-10	0.303729106066529	0.699	0.576	3.57487096201583e-06
Eloc	1.21295989757085e-10	0.264487743052868	0.543	0.415	3.83562178809853e-06
Prr5	2.01980134481447e-10	0.254919200389397	0.776	0.658	6.38701581257231e-06
Ifi27	2.95589620653286e-10	-0.277460740035995	0.475	0.639	9.34713498429822e-06
Tnfrsf13c	6.85717308226515e-10	-0.303500959454884	0.286	0.452	2.16837527207389e-05
Arf6	1.24849491698063e-09	0.276625422415435	0.613	0.503	3.94799062647616e-05
Pycr2	1.83687079373216e-09	0.305681625500805	0.395	0.269	5.80855282393985e-05
Ift20	2.7199770638435e-09	0.27283019410539	0.743	0.664	8.60111147128591e-05
Cd28	4.36856668009077e-09	0.30070297976161	0.518	0.397	0.00013814281555783
Sft2d2	5.00536763408336e-09	-0.263831179680517	0.179	0.309	0.000158279735324984
Jun	5.49687558932413e-09	-0.289611098181309	0.237	0.386	0.000173822199885608
Trf	7.25120352063751e-09	0.258883995303556	0.786	0.691	0.000229297557729599
Ifitm3	1.26538169597753e-08	0.442136640700998	0.586	0.501	0.000400138999902014
Adgre5	4.60900787181584e-08	-0.257066504627892	0.283	0.421	0.00145746046922561
Gm42031	4.72490702223027e-08	-0.30837165357843	0.166	0.291	0.00149411009856966
Hmgn1	4.85808447463068e-08	-0.275487150535489	0.391	0.537	0.00153622347256771
Pon3	7.21819466135514e-07	-0.263105475535976	0.291	0.406	0.0228253751581372
Irf8	1.55502604409805e-06	-0.285498612576642	0.183	0.284	0.0491730335664687
Man1a	1.80157593741233e-05	-0.267555098835907	0.592	0.669	0.569694342928527
Msn	3.46286706756033e-05	-0.262382979748477	0.253	0.353	1
Ifi30	0.000104547098618376	-0.317986297300983	0.191	0.28	1
Isg15	0.000753099096970578	-0.399773333297589	0.196	0.272	1
Actg1	0.00196123029301372	-0.254506832686431	0.426	0.51	1
Fkbp11	0.0234148470647003	0.25420005239328	0.577	0.574	1
