# Supplementary material for: Profiling the specificity of clonally expanded plasma cells during chronic viral infection by single‐cell analysis
Source: Eur J Immunol. 2021 Nov 23;52(2):297–311. doi: 10.1002/eji.202149331 (PMC9299196; doi:10.1002/eji.202149331)
Supplement: Supplementary file 6 — Table S5 [file EJI-52-297-s004.csv]

	p_val	avg_logFC	pct.1	pct.2	p_val_adj
Ccr10	1.77280369330757e-229	-1.00720361332129	0.048	0.434	5.60595983897719e-225
Ly6c2	5.49760072722961e-190	1.4298214264489	0.985	0.712	1.73845130196455e-185
Cd74	1.66987839761789e-142	0.658938766517887	0.999	0.995	5.2804894689473e-138
Slpi	2.77419504026734e-124	1.2468032164538	0.99	0.931	8.77255955633339e-120
Ssr4	9.6283803890311e-110	0.458677470931963	0.998	0.997	3.04468644661941e-105
Oosp1	5.16516799795471e-108	0.840074701616584	0.811	0.344	1.63332942431324e-103
B2m	1.44081079011556e-101	0.362323642481317	1	1	4.55613188050344e-97
Txndc5	3.80730642642337e-98	-0.566761420353575	0.98	0.998	1.2039464381636e-93
Itm2b	6.01263754347447e-98	0.472515406807815	0.995	0.988	1.9013162439975e-93
Ccnd2	1.11130971334582e-82	0.788783395388816	0.795	0.395	3.51418357554214e-78
Cst3	2.43922774330842e-81	0.440527816758875	0.987	0.944	7.71332596988988e-77
Glipr1	1.56391843058173e-78	-0.909184126763224	0.526	0.745	4.94542286118556e-74
Prdx4	1.48007773699452e-71	0.524342847223307	0.961	0.882	4.68030181992408e-67
Tnfrsf17	2.29774543848566e-68	-0.77013517136773	0.525	0.743	7.26593062557937e-64
Grn	3.70867248201329e-68	0.610965698514911	0.821	0.461	1.17275641226224e-63
Napsa	3.77658489638003e-59	0.580167765756502	0.699	0.331	1.19423167593329e-54
St6gal1	3.97126891553203e-59	-0.598102677163441	0.713	0.836	1.25579465646954e-54
Rps12	1.71719401177757e-56	-0.358466299528263	0.987	0.988	5.43011090404303e-52
Shisa5	4.43227735516562e-56	-0.43305766107707	0.929	0.952	1.40157474525047e-51
Pon3	1.06046899599164e-54	0.619373996096042	0.643	0.291	3.35341505912478e-50
Laptm5	3.20833134955001e-48	-0.585802221778911	0.228	0.456	1.0145385393547e-43
Ptprcap	2.95692109873083e-47	-0.652494263476541	0.384	0.594	9.35037589840664e-43
Fam214a	1.05943270152917e-44	-0.593756436715609	0.82	0.888	3.35013808877555e-40
Ucp2	5.15828866213854e-44	0.397652903765034	0.91	0.684	1.63115404074145e-39
Ctss	5.7631775366757e-44	0.418866717667689	0.904	0.678	1.82243200064759e-39
Ly6a	3.13612518951597e-43	0.372630203185904	0.996	0.987	9.9170550742874e-39
Derl3	1.3043671653997e-41	-0.472692738969977	0.856	0.893	4.12466985042692e-37
Ndufa1	6.82449670399209e-41	0.320776528822351	0.969	0.895	2.15804234773638e-36
Ifnar2	5.3607535046394e-40	0.446295665659518	0.808	0.562	1.69517747323707e-35
Pafah1b3	6.80772691336111e-40	0.334732852251467	0.956	0.811	2.15273940454305e-35
Fcrla	1.6393765878867e-38	0.433493515322399	0.733	0.424	5.18403664621533e-34
Spon1	1.72306648658596e-36	0.454851271844479	0.363	0.092	5.44868084388212e-32
Ergic1	1.72910835505714e-36	0.401954369810163	0.898	0.747	5.46778644036168e-32
Cldn7	4.89146702172272e-35	0.507062278528806	0.261	0.035	1.54677970160916e-30
Pld4	5.07564748948453e-35	0.40957129228757	0.306	0.059	1.6050212491248e-30
H2-K1	1.47132258683971e-34	0.262294207416881	0.997	0.997	4.65261628410454e-30
Gm30211	4.7149170728019e-33	-0.605720926913461	0.541	0.684	1.49095107676142e-28
Xbp1	7.0749212151909e-33	0.257400413559585	0.996	1	2.23723158666767e-28
Ndufa4	3.00447475641486e-32	-0.365470583645725	0.966	0.967	9.50075007473508e-28
Tpst1	3.73782359734595e-32	0.356943808830951	0.609	0.309	1.18197457795274e-27
Rnase6	3.6280433787475e-30	-0.457401887433023	0.651	0.737	1.14725987722753e-25
Sdc4	3.03092599876259e-29	-0.440485278580949	0.155	0.312	9.58439419328707e-25
Mfsd4a	5.1311572227425e-29	0.338126826067978	0.342	0.107	1.62257453697563e-24
Cd81	9.10127628845804e-29	0.275694944075614	0.958	0.855	2.8780055879362e-24
Jpt1	4.68336738275264e-28	-0.38834893834396	0.692	0.752	1.48097443377404e-23
Sept7	1.04314721869124e-27	-0.487034343690266	0.412	0.549	3.29864013494544e-23
Hsd11b1	1.2124189099181e-27	0.376942570478043	0.435	0.186	3.83391107694301e-23
Lgals3bp	2.81477601977576e-27	0.332577308599462	0.787	0.554	8.9008847297349e-23
Mpc2	3.51714348044924e-27	0.299991797484765	0.846	0.637	1.11219111138766e-22
Cd52	2.65890216165229e-26	0.433077237152236	0.925	0.775	8.40798041557687e-22
Cd79a	4.31504903601822e-25	-0.28443324845234	0.976	0.985	1.36450480616968e-20
Npc2	5.07060060277817e-25	0.264572294809272	0.889	0.709	1.60342532261051e-20
Edem2	9.16040367419788e-25	0.265959026764067	0.97	0.919	2.89670284985486e-20
Gm19585	6.19836487363866e-24	-0.389068732298019	0.121	0.257	1.96004694034202e-19
Nedd4	4.30225131041224e-23	0.296976152343476	0.256	0.072	1.36045790937856e-18
Lgmn	4.3737114966124e-23	0.260970618423623	0.53	0.275	1.38305504945877e-18
Chst1	5.48660674681664e-23	0.406861296846228	0.308	0.107	1.73497478547836e-18
Fkbp11	3.30992217455159e-22	0.348621597152868	0.797	0.577	1.0466635900367e-17
Ergic3	3.83610158427183e-22	0.281953157099492	0.772	0.538	1.21305204297844e-17
Cxcr4	1.28443091811302e-21	0.3119779606916	0.306	0.117	4.06162744925701e-17
AI506816	8.85057992554384e-21	0.286532187597723	0.666	0.418	2.79873038405547e-16
Cd69	8.87165781820747e-21	-0.478987331830399	0.173	0.309	2.80539563527357e-16
Fut8	1.48566824522549e-20	0.256602027718708	0.864	0.651	4.69798012505204e-16
Sel1l	1.66449844362635e-20	0.272650548646717	0.91	0.763	5.26347697843523e-16
Cxcr3	1.34181860104577e-19	0.287642363373417	0.262	0.087	4.24309878022692e-15
Erlec1	4.48061020461955e-19	0.271935088314198	0.659	0.428	1.41685855890479e-14
Htatip2	6.08793079639237e-19	0.252622536568188	0.605	0.367	1.9251254764352e-14
Tnfrsf13b	1.02355134924371e-18	-0.29467699862247	0.806	0.832	3.23667407657846e-14
Tmsb10	2.29982215648667e-18	-0.332929079698136	0.951	0.959	7.27249762324214e-14
Mt1	3.12113468681217e-17	0.45609771936036	0.557	0.352	9.86965210663745e-13
Trp53inp1	1.72618924395068e-16	-0.323335803120041	0.881	0.901	5.45855562722083e-12
Actg1	1.81807945993358e-16	-0.339984470313654	0.292	0.426	5.74913086820196e-12
Ptpn6	4.21163535117402e-16	-0.410422857498655	0.218	0.332	1.33180333074825e-11
Herpud1	9.6092052163499e-16	-0.309374070818723	0.918	0.905	3.03862287351417e-11
Nfkbia	1.28592662610268e-15	-0.313647370648214	0.782	0.831	4.06635717706188e-11
Gimap7	3.44721255799052e-15	-0.347288421748811	0.196	0.306	1.09007755508776e-10
Il2rg	2.35525621072721e-14	-0.345481604416918	0.31	0.413	7.44779118956159e-10
Adssl1	6.50724182766121e-14	-0.438645731020307	0.287	0.387	2.05772001074303e-09
Arl5a	1.18641024006109e-13	-0.305544417539245	0.218	0.321	3.75166646112117e-09
Vpreb3	8.68982038522261e-13	-0.40117511403592	0.329	0.434	2.74789500221509e-08
Chchd10	1.26363057106393e-12	-0.253656942900992	0.853	0.867	3.99585259181836e-08
Ypel3	1.28872695320502e-12	-0.319379179162059	0.603	0.633	4.07521237142492e-08
Ccser2	2.50555396455058e-12	-0.264146339748979	0.215	0.316	7.92306274670186e-08
Ppp1cc	2.73396908787354e-12	-0.294330681117548	0.55	0.59	8.64535704967371e-08
Limd2	1.92620268467988e-11	-0.365145692380316	0.481	0.539	6.09103812949471e-07
Rgcc	6.90048574148243e-11	0.252841464084459	0.684	0.53	2.18207160117157e-06
Cd28	7.35468997653232e-11	-0.335297964591394	0.453	0.518	2.32570006437905e-06
Dap	1.34490706153272e-10	-0.283653147322549	0.472	0.53	4.25286510997877e-06
Mef2a	1.68351782487011e-10	-0.285923945768125	0.195	0.281	5.32362006580428e-06
Sh3bgrl3	8.43069902054545e-10	-0.262089281593096	0.616	0.641	2.66595564427688e-05
Itgb7	1.3105286981275e-08	-0.289040947574689	0.182	0.258	0.000414415384921877
Hvcn1	5.12361982575711e-08	-0.261191649389407	0.329	0.393	0.00162019106130091
Mkrn1	6.37357535766123e-08	-0.264344359994963	0.353	0.406	0.00201545199959963
Cbx7	1.00622992389622e-07	-0.303876414341014	0.189	0.255	0.00318190026534462
Rpia	1.04842720226385e-07	0.273996325565869	0.584	0.459	0.00331533649899874
Bcl2	1.17635679588597e-07	-0.289332060508961	0.205	0.273	0.00371987545995062
Kcnmb4os2	1.291228406399e-07	-0.280469518628491	0.417	0.461	0.0040831224667149
Gimap5	4.12616660377635e-07	-0.256818065284872	0.219	0.285	0.0130477640344616
Crip1	7.49012538829565e-07	-0.571449807225028	0.759	0.734	0.0236852745028685
Cybb	1.52970692126426e-06	-0.257280831571424	0.507	0.53	0.0483723922642183
Myl4	3.3874141097675e-06	-0.253380306963867	0.244	0.296	0.107116808979068
