# Supplementary material for: Profiling the specificity of clonally expanded plasma cells during chronic viral infection by single‐cell analysis
Source: Eur J Immunol. 2021 Nov 23;52(2):297–311. doi: 10.1002/eji.202149331 (PMC9299196; doi:10.1002/eji.202149331)
Supplement: Supplementary file 8 — Table S7 [file EJI-52-297-s011.csv]

	p_val	avg_logFC	pct.1	pct.2	p_val_adj
Gm30211	1.81975701779995e-11	1.18908607092406	0.966	0.382	5.75443564168699e-07
Spn	2.62600794837513e-07	0.587389873462902	0.69	0.218	0.00830396233435183
Pfdn5	3.82539964797744e-07	0.721817215147063	1	0.955	0.0120966787668343
Manf	4.15218397169744e-07	-0.610808243938096	0.931	0.982	0.0131300361553016
Ppib	1.73654725539694e-06	-0.490125650666121	0.966	0.982	0.0549130973101621
Ly6e	1.82852860512648e-06	0.602135665784956	1	0.982	0.0578217315513096
mt-Co2	5.01491977434731e-06	0.288621015993918	1	1	0.158581793104411
Ddost	6.67518149161418e-06	-0.6551554657876	0.828	0.927	0.211082589127824
Rplp1	1.31963685360754e-05	0.32167274479528	0.966	1	0.417295565847776
H2-D1	2.01241513261732e-05	-0.455547046655386	0.966	1	0.636365913236249
Pls1	2.88847216267829e-05	0.548766671604806	0.483	0.136	0.91339266728213
Cd28	3.95824463828468e-05	0.786678233535652	0.621	0.273	1
Ergic1	4.26359408312671e-05	-0.520000213319876	0.897	0.964	1
Rps20	4.56402353116166e-05	0.306565425218889	1	1	1
Rpl37	4.77169723979579e-05	0.378205666556359	1	1	1
Ndufa1	5.62960168165774e-05	-0.475670879621908	0.897	0.973	1
Nfkb1	6.62508403177073e-05	0.399420346893752	0.31	0.055	1
Kcnmb4os2	7.71139973441828e-05	0.536558373562212	0.586	0.209	1
Pld4	0.000108711291201699	-0.874055629404967	0.138	0.545	1
Eef1a1	0.000109032043523559	0.289367213549388	1	1	1
mt-Co1	0.000129143277168292	0.272670371969621	1	1	1
Ssr2	0.000198047387774644	-0.59850745129969	0.69	0.827	1
Plac8	0.000200309123818441	-0.893770505172211	0.345	0.727	1
Calr	0.000200943511129055	-0.562651316475223	0.759	0.955	1
H2-K1	0.000216880128778139	-0.368308814961896	0.966	1	1
Pdia6	0.000234834678274533	-0.528901784316484	0.862	0.955	1
Gm19585	0.000269538387325767	0.316926842916604	0.276	0.045	1
Prg2	0.000301125452305584	0.801366691420434	0.897	0.736	1
B2m	0.000324609948462482	-0.266050582687655	1	1	1
Sugp1	0.00033784918717921	0.449563282587082	0.379	0.109	1
Rpsa	0.000407439831101264	0.257872181026086	1	1	1
Tmsb4x	0.000417332924413211	0.553088777915667	0.931	0.9	1
Rps27l	0.000427131563735683	-0.479184887393802	0.862	0.955	1
Sin3a	0.000433953751760791	0.425551505683996	0.276	0.055	1
Fkbp11	0.000449004011277551	-0.707412012243629	0.724	0.864	1
Pfkp	0.000533536977748035	0.400035242268514	0.414	0.127	1
Arl8b	0.000611257714218797	0.346831395653233	0.448	0.173	1
Tmem173	0.000713272824790337	0.880722218836631	0.552	0.236	1
Pon3	0.000715736746023774	-0.625081806992741	0.517	0.809	1
Tubb5	0.000742234891930486	0.326786151530592	0.586	0.291	1
Uhrf2	0.000810064028809548	0.318631650700141	0.276	0.064	1
Was	0.000822175098030444	0.340847088799958	0.31	0.082	1
Selenom	0.000906839099422334	-0.519441656166259	0.828	0.891	1
Rps12	0.000951312643526723	0.336080493001227	1	0.991	1
mt-Nd3	0.00100255581261966	0.503349040357607	0.897	0.718	1
Edem2	0.00101475203061402	-0.39577871596197	0.966	0.991	1
Svbp	0.00110418155184639	0.319398220385597	0.379	0.118	1
Rps2	0.00112242083747847	0.28189673176808	1	0.991	1
Gm47283	0.00134281056606161	0.584715081932192	0.724	0.536	1
Rps21	0.00147205436369162	0.260314161681149	1	1	1
Chst12	0.00150831705746989	-0.53569595452458	0.103	0.418	1
Tmed5	0.00157011774561347	-0.567855794318448	0.207	0.536	1
Mndal	0.00158487083562187	-0.568923311576231	0.069	0.373	1
Erp44	0.00174366722305929	-0.452725170204272	0.586	0.855	1
Rpl30	0.00185352803497376	0.269117725189607	1	0.991	1
Itm2b	0.0019535838499846	-0.330914173491524	0.966	1	1
Reln	0.00202373536814684	0.481752584308968	0.414	0.164	1
Ankrd28	0.00212131819329276	0.348101783257534	0.276	0.073	1
Brk1	0.00217777254409591	0.426594501003474	0.552	0.291	1
Desi1	0.00221934840135609	0.450996481375166	0.655	0.382	1
Krcc1	0.00232508334686754	-0.486562756529113	0.103	0.436	1
Hspa5	0.00242455963212033	-0.420666932099014	0.897	0.964	1
Spon1	0.00249982294221571	0.553023373112201	0.414	0.173	1
Eif4enif1	0.00251197933414157	0.282629344089552	0.414	0.164	1
Plekha2	0.00253839590995702	-0.435765813811139	0.069	0.382	1
mt-Nd1	0.00259806160582499	0.329600534333115	0.966	0.991	1
Gm35202	0.00271873700255089	0.266802869831935	0.276	0.073	1
Usp19	0.00274266106647656	-0.429252880500795	0.034	0.309	1
Rpl29	0.00275769632415792	0.256628963970114	1	0.991	1
Srsf6	0.00279681565973836	-0.419801783113909	0.345	0.627	1
Tmem11	0.0028856779597932	0.278877963948187	0.345	0.118	1
Nudcd3	0.00293179550428116	0.393668752514823	0.448	0.2	1
Eef2	0.00294921338975365	0.509658594046051	1	0.936	1
Krtcap2	0.00302649206859288	-0.264067746257076	0.931	0.991	1
Rpl6	0.00331916291911087	0.269423955595418	1	0.973	1
Oosp1	0.0033403460368268	-0.469443035096217	0.759	0.864	1
Lpin2	0.003420252515784	0.301684496685655	0.448	0.2	1
Crb3	0.00363347417457361	0.393441167688212	0.345	0.127	1
Reep5	0.00366316499606791	-0.336079777527901	0.828	0.964	1
Sdf4	0.00375663004609407	-0.433700425695231	0.897	0.955	1
H2-Q7	0.00383753601571018	-0.579997585904912	0.655	0.882	1
Chtop	0.00391929648372984	0.854889217712867	0.517	0.236	1
Uggt1	0.00399801607212198	-0.455106181736653	0.034	0.282	1
Trim30a	0.00410902292871298	-0.519587058071188	0.103	0.4	1
Tuba4a	0.00417904267879321	0.488446484268095	0.345	0.136	1
Tmem219	0.0042968228958523	0.421940908876944	0.655	0.455	1
Ubfd1	0.00436392478896189	-0.439211222138241	0.069	0.345	1
Leprotl1	0.00442275141273085	0.539729612381607	0.586	0.382	1
Chchd10	0.00444479099308587	0.442452237723093	0.897	0.791	1
Pdia4	0.00465074343249413	-0.381460693318774	0.931	0.982	1
Slpi	0.00484310252892015	-0.763874088349131	1	0.982	1
Arid2	0.00525213410270432	0.356297350467556	0.31	0.109	1
Josd2	0.00529061450474226	-0.361764600688458	0.138	0.445	1
Ube2n	0.00543082090614942	-0.42620403665074	0.172	0.455	1
Son	0.00572513070965639	-0.319612157077025	0.586	0.882	1
Cdc5l	0.00596895841777274	-0.387277479896714	0.034	0.273	1
mt-Nd4l	0.00605635008000222	0.329720021916957	1	1	1
Grk6	0.0061353534121335	0.328190486649659	0.345	0.136	1
Nsfl1c	0.00623988866108629	-0.385178683560419	0.103	0.382	1
Bckdk	0.00628158899526031	-0.434774246847699	0.379	0.673	1
Clcn3	0.00657431791142077	0.367783222095412	0.552	0.327	1
AW112010	0.00664466564854502	0.458945617704732	0.483	0.245	1
Ap2m1	0.00671107638623055	-0.356193399751711	0.379	0.618	1
Cd81	0.00675284989509556	0.32611828216837	0.966	0.927	1
Mzb1	0.00686658966268502	-0.335549069879509	1	1	1
Hint2	0.00687888015688654	0.37183205307782	0.448	0.218	1
Rassf3	0.00700490240541461	0.315548630762281	0.276	0.091	1
Mrpl44	0.00700700095690032	0.296820214498489	0.31	0.118	1
Cox7a2	0.00706974679788953	-0.352242478318026	0.793	0.955	1
Lgals1	0.00758832199648302	-0.422414103381344	0.724	0.909	1
Nptn	0.00761490467235159	0.287953759218274	0.448	0.209	1
Nrbp1	0.00780623141246969	-0.376812680265988	0.034	0.255	1
BC004004	0.00782299493819416	-0.348393175117767	0.655	0.818	1
a	0.00782569746667826	-0.446618424141859	0.345	0.627	1
Mthfd2	0.00791400148935009	0.367155223544149	0.31	0.118	1
Snw1	0.00797133039353168	-0.404185408284972	0.207	0.491	1
Smim27	0.00797493399545538	0.314668651680891	0.448	0.236	1
Sdhb	0.00831953568924134	-0.37168213543864	0.621	0.727	1
Hsp90b1	0.00832849923575549	-0.37854162455409	1	1	1
Ostf1	0.00868691964502758	-0.430672519412866	0.345	0.636	1
Gimap1	0.00869762471398532	0.448129780220544	0.759	0.655	1
Nme6	0.00897872659471802	0.326343921595699	0.276	0.1	1
Cisd1	0.00904000393057984	0.347644828846183	0.552	0.309	1
Prps1l3	0.00920937124641536	0.963114315676392	0.276	0.1	1
Nr2c2ap	0.0093198752090142	-0.254366653560585	0.034	0.273	1
Ubxn1	0.00934104235485361	-0.367316653046739	0.207	0.5	1
Serinc1	0.00937411265185915	-0.31845533746483	0.276	0.527	1
C87436	0.00958516999060615	0.254852541774044	0.31	0.118	1
Far1	0.00967239326206732	-0.390788591400493	0.069	0.291	1
Hdlbp	0.00979945923882933	-0.433889906291964	0.586	0.827	1
Sumo1	0.0102127771153625	0.336059327342952	0.69	0.491	1
Htatip2	0.0103055120201097	-0.323894005674979	0.483	0.736	1
Ly6d	0.0103648699653511	0.485353415491164	0.862	0.745	1
Tmem14c	0.0103845490821676	-0.349170863430508	0.138	0.409	1
Myh9	0.010648524990974	0.468483376735238	0.517	0.273	1
Pip4p1	0.0107076144229696	0.296580241296706	0.276	0.1	1
Ifi27l2a	0.0107619261060809	-0.364965404274216	1	0.982	1
Scyl1	0.0109773753308285	0.411685872741542	0.276	0.1	1
Rab5if	0.0111004767811348	-0.380790286582014	0.414	0.655	1
Nedd8	0.0113111934824268	-0.358939317782234	0.414	0.636	1
Rpn1	0.0113408140965797	-0.38845048853632	0.724	0.873	1
Ssb	0.011356180190229	-0.320238462539269	0.31	0.582	1
Cep63	0.011564076217523	0.25435575940923	0.31	0.118	1
Rtraf	0.0116034209965649	0.327950593221297	0.862	0.809	1
Dnajc13	0.0117533524811853	0.455988817916096	0.345	0.164	1
Snrpc	0.012108196193918	-0.331208082179773	0.207	0.473	1
Stk17b	0.012249925694457	0.382493076730023	0.414	0.2	1
Cd47	0.0122701922266004	-0.321055962908293	0.69	0.909	1
Ndufa4	0.0122874051340143	0.250728507307437	0.966	0.955	1
Sh3bgrl3	0.0123695289846741	0.336115158492441	0.759	0.6	1
Nadk	0.0124187988691467	0.35192738450027	0.276	0.1	1
Jpt2	0.0125590358318379	0.324201763461552	0.379	0.173	1
Capg	0.0126072261804768	-0.380688626635224	0.379	0.627	1
Prdx1	0.0126518413197729	-0.389208715185036	0.724	0.909	1
Evi2a	0.0128235352641157	0.319366438012611	0.414	0.209	1
Cd79b	0.0129300376806357	-0.350005429135862	0.862	0.973	1
Ddx39	0.0129826224432922	-0.391851610264696	0.069	0.291	1
Bzw1	0.0129996091219663	-0.416196599638759	0.207	0.445	1
Prdx4	0.0130300864137294	-0.300101107899715	0.966	0.991	1
Isg20	0.0133561176763738	-0.364702100155675	0.793	0.918	1
Tmem123	0.0137330998618408	0.578264243005221	0.862	0.691	1
Tmbim6	0.0138779947264422	-0.327557831997953	0.862	0.927	1
Serp1	0.0139083237728753	0.258572298821409	1	0.982	1
Junb	0.0141322167953352	0.538686198171795	0.759	0.564	1
Coa6	0.0143072775637143	-0.378279032148551	0.138	0.382	1
Mrps14	0.0144926279632018	-0.29407753279365	0.621	0.836	1
Snhg20	0.0148448850493958	0.251656619453244	0.414	0.2	1
Eif6	0.0149544689651965	-0.384879452736143	0.207	0.455	1
Vps4b	0.0151239951268976	0.397338860972337	0.448	0.218	1
Copa	0.0154851628211495	0.412723746168622	0.655	0.5	1
Bst2	0.0158168039786922	-0.337388624976438	0.897	0.964	1
Cd79a	0.0159321107359802	0.251030096309248	0.966	0.955	1
Jund	0.0161632722436766	-0.337010412523364	0.69	0.918	1
Hist1h4i	0.0161902176674333	0.273098408184928	0.31	0.136	1
Acin1	0.0163097965291893	-0.372102150488536	0.241	0.536	1
Shisa5	0.0167815848645771	0.262674798430017	0.897	0.882	1
Atg5	0.0167835767148359	0.46447851116205	0.448	0.236	1
Phgdh	0.0168095519558447	0.409890135654421	0.793	0.709	1
Tiprl	0.0169386389590772	0.293848019747864	0.414	0.2	1
Arfrp1	0.0169866626824099	0.30476356331537	0.345	0.155	1
Psmb4	0.0170288802737403	-0.256343106394977	0.655	0.8	1
mt-Cytb	0.0171042011499865	0.308819485394565	1	1	1
Ostc	0.0173667939155099	-0.28782628384789	0.828	0.891	1
Fth1	0.0174690122850365	0.254481618180193	0.966	1	1
P4hb	0.0175717018839338	-0.34054295765826	0.724	0.9	1
Tmem9	0.0175825992177952	-0.324870883771554	0.069	0.291	1
Rpn2	0.0178419545997401	-0.364464057250941	0.655	0.855	1
Ndufs7	0.0180160935188613	-0.320996908635286	0.517	0.736	1
Lap3	0.0183953521227211	-0.353965660954569	0.138	0.373	1
Dcaf12	0.0183972230168948	0.512761889038879	0.552	0.364	1
Birc6	0.0188174473299045	-0.361822036617187	0.207	0.464	1
Med28	0.0188400567207438	0.323736930731331	0.724	0.527	1
Itga4	0.0189332555695293	-0.388066605044899	0.414	0.655	1
Prkcd	0.0189842808983257	-0.39160737334332	0.207	0.455	1
Sept7	0.0201310943045508	0.275466253357567	0.586	0.318	1
1600002K03Rik	0.0203778837954337	-0.275546226009686	0.069	0.291	1
Eif4a3	0.0203940862725805	-0.358374990699269	0.138	0.345	1
Dpm1	0.0209912187741742	-0.356239068296774	0.414	0.609	1
Zfp637	0.021196525557526	0.264990517109805	0.276	0.118	1
Znrd1	0.0214110821106947	-0.332620653335286	0.138	0.391	1
Myl12a	0.0218319518140979	-0.327418946417152	0.552	0.764	1
Tmtc4	0.0222230584834113	0.252550537597273	0.31	0.136	1
Tomm6	0.0227903743331237	-0.280968591095114	0.793	0.864	1
Mthfsl	0.0229758333468617	-0.294616557630837	0.069	0.273	1
Txnl1	0.0232033385134015	-0.338856599260211	0.759	0.782	1
A430035B10Rik	0.0232209231679971	0.308857589665956	0.586	0.418	1
Ubl5	0.0232835859757412	0.394280327724057	0.897	0.909	1
Akr1b3	0.02331453173694	-0.336150423030909	0.31	0.582	1
Creg1	0.023614919379363	-0.394652065578037	0.655	0.755	1
Ndufs2	0.024273144318824	-0.321301257953283	0.241	0.509	1
Psmb1	0.0244516969141272	-0.292179646209942	0.724	0.9	1
Sub1	0.024467429017826	-0.272851956548897	0.966	0.973	1
1810034E14Rik	0.0245201916214344	0.328072858188405	0.31	0.145	1
Pou2f2	0.0245518370903854	-0.491171960076456	0.207	0.4	1
Apeh	0.0247218959082836	-0.380666076766071	0.069	0.273	1
Apopt1	0.0250354495007202	0.31946230222294	0.379	0.2	1
Chp1	0.0261822961181599	0.894293778168346	0.345	0.164	1
Basp1	0.0262116914050689	0.283678119929046	0.379	0.182	1
Arf6	0.0262203629990876	-0.308190130015129	0.483	0.718	1
Fundc2	0.0266944681399722	-0.339841458756065	0.31	0.555	1
Csnk2a1	0.0268510567481847	-0.283908957750358	0.207	0.445	1
Txndc11	0.0270430620259828	-0.257696440532412	0.931	0.964	1
Ttc14	0.02768848977951	-0.290342224364417	0.103	0.327	1
Creld2	0.0277750270245782	-0.319551449043988	0.966	0.982	1
Ptpn18	0.0279452194525876	0.272759242216617	0.931	0.845	1
Rrbp1	0.0279562816170633	-0.32287532785923	0.862	0.991	1
Enpp1	0.0287669076073275	-0.33088916232686	0.172	0.427	1
Aga	0.0290138565665631	-0.393169762570102	0.31	0.518	1
Hdgf	0.0293566134801577	0.378288038341809	0.448	0.264	1
Adssl1	0.0298651497065958	-0.382815025492331	0.069	0.255	1
Nsmce3	0.0300290136519734	-0.284669835270732	0.069	0.264	1
Arhgap15	0.0300890923397215	-0.260346842267182	0.103	0.318	1
Emp3	0.0305251206406764	-0.25863729224393	0.793	0.909	1
Crlf2	0.0308437591566576	-0.312650877402342	0.31	0.527	1
Hepacam2	0.0308570485728792	-0.286901984540775	0.172	0.4	1
Myl6	0.0309667581436346	-0.3137112480378	0.759	0.873	1
Clic1	0.0315478859653109	-0.332497249855862	0.414	0.645	1
Txn2	0.0315711427168171	0.417376881580237	0.483	0.318	1
Dpm2	0.0319323981088383	-0.299901474567177	0.103	0.291	1
Ssrp1	0.0321915216844299	-0.334983088520154	0.207	0.427	1
Cops2	0.0327172537097653	0.335930636886482	0.31	0.164	1
Setd5	0.0330350754039121	0.365742724360344	0.379	0.218	1
Psmb5	0.033378647196974	-0.28046996630478	0.655	0.882	1
Sec22b	0.0344284229570768	-0.284832965726615	0.31	0.573	1
Smim11	0.0360653817332171	-0.336971349321379	0.241	0.455	1
Ezr	0.036739523160153	0.324691255436063	0.586	0.382	1
Fbxo6	0.0372519486012023	0.280588566066537	0.31	0.164	1
Dnajc7	0.0382258820515909	0.385318469664754	0.931	0.873	1
Ift20	0.0382520257978768	-0.257878556454415	0.793	0.918	1
Ppp1r11	0.0383788987437693	-0.309620587537499	0.483	0.673	1
Mrpl43	0.0383810978396472	-0.31891754099815	0.379	0.564	1
Grcc10	0.0388900361195012	0.364313834486511	0.759	0.673	1
Higd1a	0.0390953909611998	-0.347051676484489	0.345	0.555	1
Sel1l	0.0399997945948666	-0.276978023448732	0.793	0.927	1
Nsmaf	0.0409732513864845	0.264168688015425	0.276	0.127	1
Ggta1	0.040992879438138	0.28969547249002	0.345	0.173	1
Immt	0.0410264415992945	-0.278288547422661	0.103	0.291	1
Stub1	0.0413833162411595	0.312047138182715	0.552	0.391	1
Ikzf3	0.041545652922541	0.376367044282263	0.517	0.382	1
Tmem120a	0.0417496151258035	-0.27289449404725	0.103	0.3	1
Ssr3	0.0419531270320369	-0.303877020982092	0.69	0.873	1
Gatad2b	0.0433212489714729	0.266494880775412	0.345	0.182	1
Tle5	0.0436978427417818	0.793448998696762	0.517	0.427	1
Bola1	0.0439453311649917	0.35752423462716	0.448	0.309	1
Sp100	0.0443005724750802	-0.323956862239484	0.414	0.582	1
Rbbp4	0.0452723908448232	-0.313535483527743	0.138	0.318	1
Hsd17b10	0.0457191820511137	-0.319637972589208	0.207	0.391	1
Fdps	0.045788251224684	-0.295849339842997	0.241	0.455	1
Arfgap3	0.0466531563134417	-0.273446626143256	0.241	0.445	1
Wnk1	0.0466741054882779	0.339071162476629	0.552	0.427	1
Lman1	0.0470543862834647	-0.28632865445714	0.862	0.936	1
Atpif1	0.0474411578515356	-0.255607912572848	0.655	0.818	1
Atp5d	0.0485269395222541	0.310499602307603	0.931	0.927	1
H2-Aa	0.0487640618913891	-0.300247006997429	0.172	0.4	1
Dynlt3	0.048987397106312	0.321242893747066	0.379	0.227	1
Dock10	0.0490521764491617	0.761593370344473	0.448	0.264	1
Napsa	0.0491769364555732	-0.311280552200979	0.724	0.855	1
Tcf25	0.0494087341117896	-0.28245964051277	0.621	0.764	1
Ppp3cc	0.0494307538972935	-0.298181158885136	0.276	0.473	1
Rpia	0.0494776737130393	-0.748506690795878	0.586	0.645	1
Tmed9	0.0498501559765271	-0.29200099938586	0.655	0.882	1
Tor1aip1	0.0500964768522249	0.833890468855888	0.448	0.273	1
Syk	0.05037018979481	-0.290972362480682	0.379	0.591	1
Psma4	0.0503901189723616	-0.266675865032719	0.379	0.636	1
Chmp5	0.050557306464631	-0.276582224846246	0.138	0.336	1
Tmsb10	0.0509512110755743	0.454948217833653	0.931	0.936	1
Uqcr10	0.0513381834707696	-0.312521760571901	0.379	0.591	1
AI662270	0.0515440268894683	-0.255097649870379	0.759	0.836	1
Aldh9a1	0.0518783340996433	-0.274130257707779	0.207	0.409	1
Psmg2	0.052214598925426	0.354944589884539	0.345	0.182	1
A130010J15Rik	0.0525767028419491	0.3110518374325	0.276	0.136	1
Anxa7	0.0534425346729665	0.260437584810765	0.724	0.582	1
Usp22	0.0535608110528258	0.413390170124554	0.276	0.136	1
Arl1	0.0536010550465015	0.340299794888237	0.586	0.455	1
Cerk	0.0547027897210098	-0.289414253340462	0.103	0.273	1
Rnf123	0.0553411577008371	-0.259753714282971	0.172	0.382	1
Phf20	0.0556110377568941	0.264674241822179	0.379	0.218	1
Bcl10	0.0559247534368446	0.306024912165417	0.448	0.291	1
Akr1a1	0.0561623343550344	-0.271730400451487	0.379	0.645	1
Ppa1	0.056414973597096	-0.317435125812273	0.414	0.582	1
Prrc2c	0.056521425251737	-0.253190201237263	0.103	0.282	1
Tbcb	0.0568758152480146	-0.293751608428448	0.448	0.591	1
Htra2	0.0576683762530518	-0.286740613871091	0.138	0.309	1
Hnrnpul1	0.0585471955581675	0.471159117594135	0.414	0.273	1
Ccnl2	0.0604239479256999	-0.278601472351668	0.138	0.327	1
Tank	0.0606925198830771	0.251761016061499	0.31	0.173	1
Ssbp1	0.061070148371564	-0.341219827705566	0.379	0.555	1
Laptm5	0.0616066059827669	0.267525668473172	0.345	0.209	1
Ndufb11	0.0619440897825481	-0.262429781787534	0.828	0.936	1
Smarca2	0.0631968931753838	0.307530354453991	0.31	0.164	1
Gtpbp2	0.0636989556045237	-0.327331629556006	0.138	0.291	1
Psmd2	0.0640623708898576	-0.281198466521174	0.103	0.273	1
Nek7	0.0648592091749031	0.311023315616284	0.621	0.536	1
Pigt	0.0649312706596379	-0.272075172711273	0.345	0.527	1
Mrpl14	0.0649665258462156	-0.251716880865244	0.379	0.555	1
Rasgrp2	0.0653905872274497	0.389815515405803	0.448	0.318	1
Ppp1r18	0.0654054401026996	0.325361007592964	0.345	0.191	1
Snrpb	0.0660826111641432	-0.325435923241766	0.414	0.609	1
Trf	0.0662228070745451	0.276011999972156	0.759	0.627	1
Vim	0.066557321314379	0.358572492627381	0.483	0.345	1
Tmem214	0.0673958309136475	-0.351274030203085	0.379	0.518	1
Tsc22d4	0.0678543187917025	-0.299050928270355	0.345	0.555	1
Srp68	0.0690438173470809	-0.285792250465026	0.207	0.382	1
Creb3	0.0690438173470809	-0.321157125887511	0.207	0.382	1
Sugt1	0.0691291736762234	-0.265160704737229	0.103	0.255	1
Eif5b	0.0710508260648323	-0.263528258151437	0.552	0.682	1
Pdia3	0.0714774553162215	-0.253700181711024	0.793	0.918	1
Plbd2	0.0719912715051227	-0.317702076305603	0.138	0.309	1
Degs1	0.0737736872757792	-0.280048421692299	0.241	0.455	1
Galns	0.0746208449715331	0.297348017881963	0.276	0.145	1
Nucb1	0.0771202436337805	-0.288803269911986	0.793	0.873	1
Tm2d3	0.078600554217251	-0.285905508712777	0.379	0.573	1
Chid1	0.0793866697203383	-0.297569651500946	0.345	0.555	1
Bhlhe41	0.0796201301335924	-0.301889562650471	0.138	0.3	1
Psmd4	0.0805608834468555	-0.311043006097594	0.241	0.418	1
Gusb	0.0822338195634868	-0.288408655094242	0.483	0.618	1
Magt1	0.0825548522719766	-0.273232985452267	0.517	0.645	1
Pdcd6	0.0844002642473767	-0.261064058562222	0.172	0.336	1
Kcnq1ot1	0.0844002642473767	-0.28153618172016	0.172	0.336	1
Ykt6	0.0850485536416365	0.264738199750783	0.276	0.136	1
Sfn	0.0851531725278576	0.329354608667145	0.345	0.191	1
Canx	0.0852798573167207	-0.253000126213323	0.552	0.691	1
Atp6ap1	0.0857647909040539	-0.427964234417409	0.31	0.464	1
Smim10l1	0.0859388596563221	0.279160990134178	0.448	0.336	1
Cirbp	0.0872154539685147	0.266683407376069	0.552	0.382	1
Sri	0.0876140240049664	0.259032405392351	0.552	0.409	1
Ifi30	0.0883882225051206	-0.296120704742692	0.207	0.373	1
Snrpd3	0.0885239969040711	-0.302964139779456	0.448	0.545	1
Tmem203	0.0895319555353518	0.284527442186197	0.379	0.255	1
Ralgps2	0.0898140263698027	-0.327123284710734	0.448	0.609	1
Tm9sf3	0.0903462457776893	-0.260595604762726	0.345	0.555	1
Pgrmc1	0.0925626427136818	0.314508092394773	0.31	0.191	1
Stoml2	0.0937158210455192	0.274300100676104	0.483	0.318	1
Nsdhl	0.0944073564839787	0.870970660735169	0.276	0.145	1
Yif1a	0.0952775950394514	-0.336753807645559	0.379	0.536	1
Etfb	0.0954098130501626	-0.274667105857242	0.483	0.627	1
U2af2	0.0958813307193065	0.292784298671377	0.379	0.255	1
Vamp3	0.0958813307193065	0.261000146853031	0.379	0.255	1
Dnajc5	0.0963131549113645	-0.261478552312463	0.276	0.445	1
Pycr1	0.0967514212882973	0.743047720576583	0.517	0.409	1
Itgb1	0.0970913820211213	-0.28424547853618	0.241	0.4	1
Mdp1	0.0970979600332898	-0.269437417986764	0.138	0.282	1
Spty2d1	0.0976714238969625	0.287170247546883	0.379	0.236	1
Cd9	0.0983052408127325	-0.268976836573226	0.207	0.382	1
Hnrnpr	0.098475659185502	-0.273990527656403	0.138	0.282	1
Odr4	0.098507315500699	0.435904348731472	0.414	0.282	1
Trpt1	0.101310992267044	0.318869696977008	0.31	0.182	1
Nmral1	0.101482916212918	-0.265746465946953	0.172	0.318	1
Clta	0.102085048449054	-0.256878668311083	0.517	0.664	1
Mrpl42	0.103726227332147	-0.324170934763178	0.414	0.609	1
Tfg	0.106395189871981	-0.29847258884135	0.241	0.391	1
Cdkn1b	0.108561568852655	-0.283209152033474	0.138	0.282	1
Crlf3	0.108678619439585	0.296972046566703	0.31	0.2	1
Samm50	0.108890073506966	-0.251370889506394	0.345	0.5	1
Mdh2	0.108952865228747	-0.255859375002539	0.517	0.627	1
Ptpa	0.109354954790034	0.275136982147978	0.379	0.245	1
Ap3s1	0.11135490095239	0.263339149188483	0.483	0.382	1
Safb	0.113140800814402	0.285263209459863	0.345	0.209	1
Man2b1	0.11382578631846	0.253275971897078	0.655	0.518	1
Azin1	0.114539086477994	0.283410295020643	0.586	0.455	1
Ngly1	0.115543279973547	0.262458368683671	0.414	0.291	1
Ubald2	0.115675827107228	0.269943346267442	0.517	0.427	1
Eif3a	0.117928814682184	-0.303383958675392	0.621	0.773	1
Raly	0.118175515275384	-0.259990771811375	0.207	0.373	1
Bhlha15	0.118633981673332	0.341332203780162	0.483	0.355	1
Rps6kb1	0.119426946498556	-0.281218168064697	0.207	0.336	1
Mtfr1l	0.119584717768228	-0.279788781261883	0.138	0.273	1
Asns	0.120097566368981	0.358840355404775	0.31	0.2	1
Sft2d1	0.121170528636093	0.372373498602241	0.379	0.309	1
Bloc1s1	0.122290372178284	0.262544503954853	0.414	0.309	1
Tardbp	0.122734406065522	0.252413943470143	0.483	0.364	1
Ctsa	0.124367593141993	-0.254528393880549	0.138	0.282	1
Tmem176b	0.124610592261032	0.252347334133167	0.931	0.8	1
Lgmn	0.126482568002895	-0.313775399179618	0.552	0.609	1
mt-Nd5	0.13140911158565	0.321154152883788	0.966	0.936	1
Dock8	0.131777155339628	0.674744310399623	0.483	0.355	1
Riok3	0.132066568146972	-0.275544238554122	0.276	0.445	1
Mrpl48	0.132332652471941	0.290497347469826	0.276	0.164	1
Ranbp2	0.133559163464186	0.720218049612764	0.414	0.282	1
Hcst	0.13702665819809	-0.349943405811452	0.138	0.264	1
Rnf10	0.138170832584283	0.276666598156944	0.483	0.345	1
Scpep1	0.138351606151071	-0.25257592449554	0.172	0.309	1
Cers2	0.138699106464643	-0.269742428286426	0.552	0.655	1
Cacna1s	0.138871217806877	-0.286726749872395	0.483	0.618	1
Mdm4	0.141043182294831	0.284973199316029	0.414	0.3	1
Tpgs1	0.142536290854953	-0.334327559097915	0.207	0.318	1
Tmem147	0.142856487705067	-0.297470936036921	0.586	0.691	1
Ccdc117	0.14414527371418	-0.263938940974636	0.241	0.382	1
Snrpg	0.144996691456847	-0.290477643579904	0.621	0.764	1
Rhoa	0.146065511086514	0.387066602221666	0.897	0.845	1
Hspa9	0.150603829146596	-0.269067134529925	0.138	0.255	1
Abcf1	0.155766885938779	-0.267585118804608	0.276	0.418	1
Lrpap1	0.156943465291818	-0.250603248685537	0.241	0.391	1
Gtf2a2	0.157625386493654	0.304414307115747	0.448	0.345	1
Iscu	0.161552065991788	-0.261557031857718	0.586	0.773	1
H3f3a	0.163184104943029	0.39618876371782	0.966	0.955	1
Vasp	0.167894136224581	0.279707124640302	0.379	0.3	1
Ccni	0.169885550788199	0.267153392651598	0.276	0.182	1
Smarca4	0.171091261362483	-0.273541024568622	0.241	0.364	1
Ppdpf	0.172464401473468	0.250029137666094	0.793	0.709	1
Mff	0.173042572177511	0.316692118290056	0.483	0.418	1
H2-T22	0.173133883756855	-0.279868846964998	0.586	0.782	1
Ifitm3	0.174927216645808	0.302879532879788	0.621	0.591	1
Zbtb20	0.175032126526366	-0.305325183583284	0.655	0.727	1
Ptp4a2	0.181366631513438	0.454886726404127	0.897	0.791	1
Txndc15	0.182374175160192	0.263827328355558	0.448	0.355	1
Scd2	0.186091277415918	-0.259754726367648	0.207	0.355	1
Fam204a	0.18646640111184	0.265749150086605	0.276	0.173	1
Esd	0.186529834186582	-0.269688941999574	0.414	0.518	1
Gimap5	0.18753334993156	0.284728262419119	0.31	0.209	1
Pcmtd1	0.187838458552188	-0.272282969739068	0.241	0.373	1
Psmd12	0.189402081288522	-0.261352235905035	0.31	0.418	1
Bscl2	0.189701055629638	-0.269988887154064	0.379	0.464	1
Srp72	0.194522288985422	-0.283988053694136	0.483	0.591	1
Nt5c	0.200525794092773	0.701314918310203	0.483	0.373	1
Slc25a1	0.204769059385535	0.802176788136038	0.31	0.218	1
Hcls1	0.204769059385535	0.280188898458444	0.31	0.218	1
Cfl1	0.206637358310435	0.372822818463376	0.862	0.818	1
Oxr1	0.209513872705044	0.278511558921314	0.414	0.318	1
Mib1	0.214869128840279	0.255789262098939	0.31	0.218	1
Ywhah	0.225375411401838	0.341846221625313	0.483	0.382	1
Man1a	0.231015595675759	0.253051976531122	0.759	0.709	1
Stat1	0.240090487379646	-0.428802264236956	0.517	0.627	1
Vps28	0.243247191464617	0.499984212027595	0.69	0.664	1
Arpc5l	0.247758367340532	0.261281605453834	0.759	0.709	1
Ankrd12	0.252913937512218	-0.260580345460945	0.345	0.491	1
Ly6c2	0.253045554929107	-0.315178797999628	1	0.991	1
Ifi35	0.257670360253349	-0.267579215627454	0.207	0.3	1
Tmem154	0.262862372993915	0.418047470031459	0.69	0.7	1
Trmt112	0.265233062442818	0.267714810186467	0.621	0.682	1
H1f0	0.277425366053853	0.370885594379603	0.621	0.5	1
1700017B05Rik	0.278080081723725	0.25431390410607	0.483	0.473	1
Man2a2	0.280363120403153	-0.280208365958704	0.207	0.291	1
Lsp1	0.282566698871051	-0.282115691144356	0.379	0.436	1
Dusp11	0.294991400076677	-0.343912555721281	0.276	0.382	1
Resf1	0.297914025274725	0.286888681589835	0.276	0.2	1
Coro1b	0.299767406456115	0.770875259423311	0.31	0.236	1
Phip	0.314527149696863	0.300770092703598	0.379	0.327	1
Cd53	0.315121354601335	0.476924612522852	0.655	0.645	1
Fos	0.315800472599036	0.277064539865921	0.483	0.445	1
Acadvl	0.334282996391367	0.259599293646126	0.276	0.236	1
Cisd2	0.341770272831834	0.270191635376455	0.379	0.318	1
Pim1	0.345329892624591	0.265314949505981	0.655	0.664	1
Hsbp1	0.349354712356146	0.258081618262507	0.621	0.564	1
Clpp	0.358159913419612	-0.258858467768446	0.379	0.464	1
Ormdl3	0.381667834554577	0.264808436825467	0.31	0.264	1
Psmd3	0.390819363418971	0.683426558998133	0.379	0.327	1
Rac2	0.393492616457472	0.265568428368725	0.655	0.627	1
Hnrnpf	0.406847465617121	0.458896185043667	0.793	0.718	1
Ddt	0.426540701873167	-0.384782131287084	0.345	0.445	1
Malsu1	0.42795577208918	0.696815094531899	0.414	0.391	1
Scand1	0.444393877002395	0.335081782993959	0.828	0.8	1
Ccdc88a	0.465201414136971	0.258133693187777	0.379	0.336	1
Eloc	0.474800060714292	0.492516498350727	0.655	0.555	1
Fndc3b	0.498619458264182	0.264739773685177	0.345	0.336	1
Papola	0.556664749142155	0.312565366733421	0.586	0.555	1
Crip1	0.562277120757435	-0.472867786534839	0.793	0.836	1
Prr5	0.564827721611736	0.500006377779499	0.793	0.782	1
Cct2	0.566922451831282	0.578999833655142	0.517	0.473	1
Map1lc3b	0.570010806801863	0.262391489489583	0.862	0.891	1
Rps6ka1	0.588107795680259	0.608194669337107	0.241	0.3	1
Sf1	0.607640447114732	0.577562183240877	0.448	0.427	1
Sfr1	0.616412571327463	0.407995241478993	0.621	0.655	1
Rtn4	0.654899838988139	0.301670419972464	0.414	0.4	1
Tubb4b	0.675569753987387	-0.252452973837852	0.552	0.527	1
Ntan1	0.675911660032922	0.606497641681681	0.276	0.345	1
Ndufs6	0.697056836863284	0.33160242678992	0.69	0.764	1
Tmco1	0.702240025427239	0.47235990486273	0.552	0.509	1
Tcp1	0.719957263710654	0.453202630015348	0.414	0.473	1
Gm42418	0.74203593790789	-0.442885646722568	1	1	1
Il10rb	0.754301149548067	0.653284872671344	0.276	0.255	1
Msrb1	0.78831407890734	0.294390216680029	0.414	0.445	1
Swi5	0.836781677483911	0.275187026653716	0.724	0.782	1
Mt1	0.846943686370122	0.277195016698562	0.379	0.436	1
Cap1	0.862346183773893	0.2878004257192	0.241	0.255	1
Tbrg1	0.891818134703647	0.386629886295231	0.621	0.618	1
G3bp2	0.912960545251863	0.450608180154828	0.483	0.473	1
Tspan32	0.919921455804476	0.254216018783338	0.276	0.291	1
Lamtor3	0.921229416958599	0.656113105536119	0.276	0.309	1
Eef1d	0.939950015539601	0.270549720130022	0.862	0.827	1
Hexb	0.99728738002063	0.68797573700012	0.241	0.255	1
Gm2000	0.997314877950102	0.673025827189816	0.241	0.264	1
Atp6v0d1	0.997511825697913	0.588808200065283	0.31	0.327	1
Fgl2	0.997747603869983	0.395954435601571	0.448	0.464	1
