# Supplementary material for: Profiling the specificity of clonally expanded plasma cells during chronic viral infection by single‐cell analysis
Source: Eur J Immunol. 2021 Nov 23;52(2):297–311. doi: 10.1002/eji.202149331 (PMC9299196; doi:10.1002/eji.202149331)
Supplement: Supplementary file 9 — Table S8 [file EJI-52-297-s008.csv]

	p_val	avg_logFC	pct.1	pct.2	p_val_adj
Gm30211	1.59402983757817e-11	1.2179677145789	0.966	0.236	5.04064115238968e-07
Tmsb4x	1.2610795401943e-08	1.2531398022853	0.931	0.708	0.000398778572200243
Epcam	2.31699403249491e-08	-1.03711257919496	0.552	0.877	0.00073267985295554
Ndufs7	2.2380490392049e-06	-0.682528392388459	0.517	0.906	0.0707715867177374
Ly6c2	4.02274673505551e-06	-0.756288330780976	1	1	0.127207297255925
Cldn7	8.74469885737721e-06	-1.02612625562772	0.034	0.509	0.276524867267982
Fxyd5	9.36070218910813e-06	0.697584444998019	0.828	0.481	0.296004124623977
Fkbp2	1.1028739692159e-05	-0.539696192846302	0.862	1	0.348750806545451
Fgl2	2.15085490262559e-05	1.03549024435293	0.448	0.104	0.680143337308264
Gm49980	2.49911540009985e-05	-0.837007567275657	0.034	0.462	0.790270271819573
H2-Eb1	3.19349636162959e-05	0.752730387482711	0.655	0.292	1
Hsp90b1	3.57461589492378e-05	0.42782316213808	1	1	1
Laptm5	3.67368341651401e-05	0.59941637758483	0.345	0.066	1
Slamf6	5.0406150319943e-05	0.401104576175801	0.276	0.038	1
Tspan32	5.27981086628918e-05	0.713609375351964	0.276	0.038	1
Tomm6	5.49814537137655e-05	-0.475376265836782	0.793	0.934	1
Svbp	6.53830839538612e-05	0.368601711739235	0.379	0.085	1
H2-Ab1	9.09719317919616e-05	0.647058831017279	0.828	0.566	1
Gng5	0.00012776807655446	-0.444932501147513	0.966	0.972	1
Ly6i	0.000179049744168195	-0.783099239145844	0.172	0.557	1
Gm35202	0.000219871621469456	0.289905146503621	0.276	0.047	1
Rpl24	0.000235085145740934	-0.280605431536929	0.966	1	1
Cybb	0.000260616311088291	0.48679133008657	0.69	0.321	1
Arid2	0.000292198144184484	0.451370103884811	0.31	0.066	1
Cd28	0.000335225402989171	0.707573167033121	0.621	0.321	1
Nfkb1	0.000364241823975432	0.388970568838136	0.31	0.075	1
Hint3	0.000406225887281598	-0.503354531147099	0.379	0.717	1
Sin3a	0.000450734806241024	0.42760475965399	0.276	0.057	1
Sf3a3	0.000468200077217024	0.292718110128806	0.276	0.057	1
Ftl1	0.000543541901055389	-0.27420427716781	1	1	1
Abcc3	0.000601218047570772	-0.740871358251931	0.034	0.358	1
Cep63	0.00063548615896989	0.319826473356246	0.31	0.075	1
Lpin2	0.000643900810751391	0.34069645977036	0.448	0.151	1
Xbp1	0.000709196025659103	-0.348834151449158	0.966	1	1
Pld4	0.000874102123374546	-0.617439413699754	0.138	0.491	1
Tmem173	0.000907028721776271	0.894555375249078	0.552	0.255	1
Ndufa1	0.00092075581199205	-0.415676944708186	0.897	1	1
Ifnar2	0.000925838421126599	-0.398415406498342	0.828	0.934	1
Cox7c	0.000938324529848772	-0.35294313673468	0.897	0.981	1
Ankrd28	0.00123503760607559	0.398538378157952	0.276	0.066	1
Ndufa4	0.00125794545438763	0.347184954556883	0.966	0.953	1
Cox7a2	0.00133829548662422	-0.381126031524741	0.793	0.943	1
Myl12a	0.00138188965383387	-0.460934830932498	0.552	0.821	1
Tiprl	0.00155499819412238	0.376110516484064	0.414	0.151	1
Chid1	0.00156684556713225	-0.510694673925165	0.345	0.67	1
Spcs3	0.00162146174701644	-0.384044980189469	0.828	0.915	1
Cd79a	0.00167625359462976	0.342533545440204	0.966	0.962	1
Spty2d1	0.00191100296328448	0.43118632519708	0.379	0.132	1
Sri	0.00194559439292019	0.458952192213646	0.552	0.283	1
Eif4h	0.00197153362360822	0.431490285688511	0.483	0.208	1
Ly6e	0.00201068878388623	0.317199586230977	1	0.991	1
C87436	0.00207913227760445	0.301531763268005	0.31	0.085	1
Anxa7	0.00212657265301781	0.401562918049414	0.724	0.434	1
Rassf3	0.00215106098785785	0.346051923843019	0.276	0.075	1
Bub3	0.00216254905458959	0.34867865160011	0.483	0.208	1
Ppp1r11	0.00224078470646399	-0.429007497810962	0.483	0.764	1
Ergic1	0.00225324867942299	-0.41263035022155	0.897	0.925	1
Hcls1	0.00233731902699999	0.48949653465922	0.31	0.094	1
A530040E14Rik	0.00255238017609424	0.300669541660885	0.31	0.094	1
Was	0.00262799410969263	0.322983252550602	0.31	0.094	1
Ywhah	0.00278850207152603	0.61692868014786	0.483	0.245	1
Sub1	0.0030490125339439	0.382175056717825	0.966	0.991	1
Ptprcap	0.00310848095955709	0.361352281368739	0.483	0.208	1
Ube2j1	0.0031292362553561	-0.368118674367816	0.931	0.981	1
Prkcd	0.00330844231106597	-0.468372110867668	0.207	0.538	1
Nedd8	0.00373159110017361	-0.453685445367497	0.414	0.679	1
Snu13	0.00394482468387574	-0.431098138909061	0.552	0.764	1
Tent5c	0.00401417961336221	-0.292928169844915	0.931	0.991	1
Pon3	0.0040472846205108	-0.523061060609493	0.517	0.755	1
BC004004	0.00407770530925214	-0.424691627156792	0.655	0.792	1
Arhgdib	0.00415763092466661	0.529649762929416	0.793	0.557	1
Sh3bgrl3	0.00419378519208002	0.443822109193379	0.759	0.538	1
Edf1	0.00433149756994656	-0.293269016604065	0.931	0.981	1
Slc38a2	0.00444425100133498	-0.442207628631146	0.276	0.575	1
Uhrf2	0.0044503315653739	0.291637347654203	0.276	0.085	1
Hdlbp	0.00448823879648775	-0.415780424668103	0.586	0.868	1
Rpl10a	0.00459453129455125	0.26388937109513	0.966	0.991	1
Vasp	0.00475507887170355	0.460125938075097	0.379	0.17	1
Keap1	0.00477188170557741	0.255363802999676	0.345	0.123	1
Mef2b	0.00479340833244468	-0.421098322163964	0.103	0.387	1
Hsd11b1	0.00485514260437928	-0.507772111125998	0.31	0.575	1
Ctsz	0.00488382398971199	-0.402127812721323	0.621	0.792	1
Cst6	0.00489031239502024	-0.418452733093054	0.103	0.387	1
Fis1	0.00529007987597673	-0.312674043909967	0.862	0.972	1
Pgam2	0.00533052699325776	-0.586620498411277	0.172	0.462	1
Kcnmb4os2	0.00553293688909716	0.363117701057171	0.586	0.349	1
Tmem9	0.00555607299094477	-0.445830836159311	0.069	0.34	1
Ndufa3	0.00563277480814049	-0.325726451357063	0.862	0.915	1
Mt1	0.00565310162430821	-0.60069057403392	0.379	0.726	1
Bckdk	0.00570233692894174	-0.443557283366368	0.379	0.708	1
Spon1	0.00572824261836028	0.460392464805265	0.414	0.189	1
Brk1	0.00595918187985315	0.436357515242305	0.552	0.311	1
Dock10	0.00608196019064199	0.877292049003846	0.448	0.208	1
Rnf5	0.00619981219939006	-0.492936816043375	0.31	0.604	1
Nrbp1	0.00626344642050364	-0.435608256356442	0.034	0.264	1
Mki67	0.00627986934543309	0.265985849731728	0.276	0.085	1
Coa6	0.00628246213467953	-0.395188417651942	0.138	0.415	1
1810034E14Rik	0.00631809703393167	0.367304858509562	0.31	0.113	1
Oosp1	0.00634368460657822	-0.370713755548934	0.759	0.868	1
Mrpl14	0.0064780984776413	-0.429956697474159	0.379	0.613	1
Uqcrq	0.00649482404352777	-0.273661254945005	0.897	0.991	1
Ndfip1	0.00649488926537547	-0.311220783250734	0.897	0.991	1
Zfp36l1	0.00682847049790943	-0.531754710982305	0.207	0.472	1
Gimap1	0.00701594669247459	0.451093193308073	0.759	0.623	1
Plekha2	0.00707873022570619	-0.460820543415427	0.069	0.33	1
Sugp1	0.0076972905897046	0.341705091838966	0.379	0.151	1
Grcc10	0.00771412966379183	0.439208476843321	0.759	0.613	1
Rps27l	0.00805590314616488	-0.348466130758149	0.862	0.953	1
Ndufb6	0.00806885211913298	-0.353726069599361	0.552	0.736	1
Myh9	0.00827356990404835	0.46398904751227	0.517	0.264	1
Atp5o	0.00831379910667488	-0.305379229698566	0.69	0.915	1
Vpreb3	0.00831728821913674	-0.509870881893099	0.276	0.547	1
Tmsb10	0.00832004753546094	0.488112181727072	0.931	0.953	1
Tec	0.00865791905751135	0.331820154749165	0.276	0.094	1
Cpeb3	0.00876220820039365	-0.425234534274243	0.138	0.377	1
Arpc1b	0.0088295998854163	0.345277145681838	0.759	0.632	1
Ifi27l2a	0.00886559262161063	-0.358618431920484	1	0.972	1
Ndufb11	0.00898200707403186	-0.359757902878269	0.828	0.934	1
Man1a2	0.00904999944463724	-0.444838292011047	0.276	0.557	1
Tmem219	0.0090513524240347	0.370511914963494	0.655	0.491	1
Mrpl54	0.00911913527145466	-0.343986881585381	0.655	0.877	1
Smim27	0.00939606794853164	0.308208308613521	0.448	0.208	1
Sla	0.00939606794853164	0.267634668294053	0.448	0.208	1
Rgcc	0.00944741355173998	-0.550903440015125	0.69	0.83	1
Nr2c2ap	0.00945018326171177	-0.251468091684417	0.034	0.274	1
Trappc6b	0.00958661533565493	-0.338260239104941	0.552	0.774	1
Smpd1	0.00980586865992692	-0.324769988563511	0.103	0.387	1
Rhob	0.00982660348384319	-0.761019972972187	0.31	0.557	1
Szrd1	0.00988195534266578	0.270577032361273	0.276	0.094	1
Zfp467	0.00988615001591843	-0.438976184563101	0.241	0.528	1
Serpina3g	0.0105980792568318	-0.525687298713395	0.241	0.481	1
Usp19	0.0106294852422893	-0.351296364155185	0.034	0.264	1
Rala	0.0108012390189215	-0.375857083176254	0.345	0.623	1
Clta	0.0108924074938559	-0.384349406107761	0.517	0.726	1
Pfdn5	0.01101542331151	0.449992550434923	1	0.962	1
Fam192a	0.0111991409098167	0.307798538671486	0.379	0.179	1
Calu	0.0113907045147182	0.329615763824664	0.483	0.264	1
Laptm4a	0.0114171979049069	-0.344982528139185	0.897	0.915	1
Lcp1	0.011679005010374	0.34051099779554	0.379	0.179	1
Znrd1	0.0117416947868137	-0.324097418662963	0.138	0.425	1
Farsb	0.0118549406893912	0.324581243332221	0.276	0.104	1
Cdkn2aipnl	0.0119258015500542	-0.368170633967585	0.138	0.368	1
Pou2af1	0.0127848245667224	-0.289586656972584	0.828	0.925	1
Smim11	0.0128316585532295	-0.372491900131327	0.241	0.509	1
Swap70	0.0129335407429407	0.398910888268386	0.517	0.321	1
Cd52	0.013005886077127	0.309372258582782	1	0.915	1
Tmem59	0.0130889906735086	-0.298608576381709	0.724	0.896	1
Arhgef6	0.0131017911850693	0.266552691394255	0.276	0.104	1
Pfdn2	0.0133305307922525	-0.365994101900168	0.207	0.481	1
Ikzf3	0.0133926196407164	0.430008428386531	0.517	0.321	1
Cd37	0.0134292827819203	0.46192024157874	0.621	0.425	1
Vapa	0.0134782500051675	-0.339865119790173	0.414	0.623	1
Cuta	0.0135251563609512	-0.303653847540353	0.724	0.915	1
Gpx4	0.0137168105319233	-0.314131588410572	0.897	0.972	1
A430035B10Rik	0.0141299455627365	0.349578905339483	0.586	0.377	1
Ssr2	0.0141846459253278	-0.397374788809684	0.69	0.811	1
Adssl1	0.014245078788979	-0.457520603172068	0.069	0.292	1
AW112010	0.0142744360539002	0.361257887927578	0.483	0.236	1
Ap1g1	0.0144785679931821	0.253394721948121	0.31	0.123	1
Itga4	0.0145724981029389	-0.350420841974013	0.414	0.679	1
E2f2	0.0146190798885055	0.344632097869218	0.31	0.132	1
Tln1	0.0147985167885354	0.300206382152146	0.621	0.425	1
Hepacam2	0.0152035154837017	-0.372302955371572	0.172	0.425	1
Arfrp1	0.0153726146099884	0.343082757938203	0.345	0.16	1
Actb	0.0155640935258991	0.310685084019144	0.931	0.981	1
Actg1	0.015700233901079	0.533413471650208	0.345	0.16	1
Casp3	0.0158975842497239	0.254576607334393	0.379	0.179	1
Ubr3	0.0162455543283704	-0.39442127358282	0.414	0.651	1
Il6st	0.0164353733033571	-0.348882206412539	0.207	0.453	1
Uck2	0.0165720842646111	-0.399379163210586	0.138	0.349	1
Pbxip1	0.0166122455856114	0.270117472575894	0.31	0.123	1
Far1	0.0168864656447391	-0.422470397740868	0.069	0.264	1
Birc2	0.0178160332762424	-0.33657813599672	0.138	0.387	1
Dnajc8	0.0180161130375081	0.278116728579252	0.483	0.274	1
St8sia6	0.0184000627669925	-0.364867235024527	0.138	0.377	1
Rbbp4	0.0184443318867719	-0.393212764264263	0.138	0.349	1
Mrpl22	0.0185680616237495	-0.304073464768392	0.103	0.33	1
Chst12	0.0185680616237495	-0.330659660029625	0.103	0.33	1
Mrpl20	0.0185819785952384	-0.290702983281744	0.552	0.792	1
Pycard	0.0193238988514605	0.399767107934437	0.931	0.915	1
Atp6v0b	0.0195251587102235	-0.320309419417431	0.655	0.811	1
Nmd3	0.0200928030760571	-0.318750059894344	0.069	0.283	1
Coro1a	0.0202139211174417	0.462335297837897	0.621	0.453	1
Skp1a	0.0207109655266268	-0.299973652677699	0.414	0.66	1
Cd69	0.0213431210496023	0.364016279028372	0.276	0.113	1
Prdm1	0.0222522829718348	-0.328620445364725	0.276	0.519	1
Tmed5	0.0223746690281113	-0.382568018284389	0.207	0.434	1
Josd2	0.0226072473447745	-0.290191620516502	0.138	0.387	1
Srp14	0.0226272836098587	-0.285280766602873	0.759	0.896	1
Gabarapl2	0.0229136792222823	-0.289068084229283	0.655	0.821	1
Exosc3	0.0231230192557036	-0.363735485823201	0.172	0.396	1
Ndufa5	0.0231403181786834	-0.368276026907604	0.483	0.67	1
Cd24a	0.023504741723828	0.728674392706982	0.69	0.472	1
Mycbp	0.0237196682051655	-0.310818087305864	0.31	0.557	1
Fdx1	0.0237273214465293	-0.325155278706902	0.069	0.274	1
Aga	0.0243462216183539	-0.367194932052388	0.31	0.547	1
Cops2	0.0249743362332463	0.339788703057968	0.31	0.151	1
Uqcr11	0.0250445457524162	-0.302204790662402	0.828	0.915	1
Ssh2	0.0262335690295322	-0.332428692288455	0.069	0.255	1
Fam174a	0.0265034737663427	-0.298337505856007	0.31	0.538	1
Fbxo6	0.0269216887539172	0.263506868712078	0.31	0.132	1
Kdelr2	0.0272654213913781	0.352336441556581	0.759	0.509	1
Csnk2a1	0.0277082643483199	-0.342672698821047	0.207	0.425	1
Slc35a4	0.0279011042199848	0.261790756975591	0.31	0.142	1
Hectd1	0.0282506057758346	0.255558250418795	0.517	0.283	1
Cxcr3	0.0285982425633982	0.28967684607657	0.414	0.208	1
Nudcd3	0.028873179663463	0.277562823065604	0.448	0.236	1
Med29	0.0289455802663435	-0.346911057109619	0.276	0.547	1
St6gal1	0.0290017174732414	0.400841560394698	0.621	0.481	1
Sbno1	0.0291606890080034	0.305376665777745	0.345	0.17	1
Upf2	0.0294076502334661	-0.335139132219543	0.069	0.255	1
Mrpl55	0.0296200419559758	-0.36567291141692	0.276	0.481	1
Rnf187	0.0298962636472235	-0.382314035066691	0.483	0.679	1
Vim	0.0300654433535059	0.363529699047102	0.483	0.321	1
Son	0.0301246896694741	-0.25948940566261	0.586	0.792	1
Gm47283	0.0301911261072774	0.378961953983275	0.724	0.642	1
Atat1	0.0303117424863992	-0.26938311041167	0.241	0.509	1
Aldh18a1	0.030530364713077	0.253595467095723	0.276	0.113	1
Ostf1	0.0309954797505749	-0.382274562931124	0.345	0.566	1
Gdap2	0.0310961104689846	-0.346480202039403	0.172	0.415	1
Saraf	0.031240155169659	-0.340818114532503	0.655	0.689	1
Inpp5d	0.0313629281926857	0.320895030049803	0.31	0.16	1
Nt5c	0.0313756285198701	0.85826414809546	0.483	0.292	1
Ndufab1	0.0316795410836825	-0.322042828071552	0.621	0.774	1
Ubfd1	0.0317023964733348	-0.336632499564712	0.069	0.255	1
Selenof	0.0318008372232765	0.273752961217648	0.931	0.887	1
Crip1	0.0321046704107013	0.350260204940222	0.793	0.651	1
Tmed3	0.0323948882952192	-0.302867369158201	0.552	0.755	1
Trabd	0.0325538337906033	-0.289944343170734	0.414	0.651	1
Sdhb	0.0328364123316125	-0.334413361277763	0.621	0.736	1
Trim30a	0.0331195545055995	-0.296175769742536	0.103	0.321	1
Tmem14c	0.0335360926143462	-0.268425826521491	0.138	0.358	1
Uqcr10	0.0340153936889055	-0.288929103783504	0.379	0.632	1
Igf2r	0.0344062476925926	0.273860420727218	0.31	0.151	1
Lbh	0.0348372764177549	0.253037145771299	0.31	0.142	1
Mrps18c	0.0351033113924926	-0.281641087125215	0.241	0.491	1
Ppp1r12a	0.0354526689270538	0.292128062614993	0.414	0.226	1
Dpm1	0.0357031428482379	-0.379761424509266	0.414	0.547	1
Dnajc10	0.0357420848789307	-0.326982057600264	0.138	0.349	1
Pcnp	0.0364294850103977	-0.266529441886927	0.241	0.453	1
Ddx18	0.0364783054324064	0.255577436381788	0.31	0.151	1
Mthfd2	0.0377011922335888	0.272527613635919	0.31	0.142	1
Stx5a	0.0378769205481663	-0.328686018023545	0.31	0.528	1
Tns3	0.0387138080969609	-0.317033976462258	0.31	0.557	1
Mdm4	0.0392225747814508	0.364357509035949	0.414	0.226	1
Srpr	0.0396384650324044	-0.290474089613137	0.724	0.896	1
Wnk1	0.0396938613347604	0.358535205952061	0.552	0.406	1
Sumo1	0.040068150607574	0.286180876023117	0.69	0.519	1
Ezr	0.0408416583706419	0.27523982294083	0.586	0.387	1
Rnf145	0.0410076018541768	0.323769022218175	0.31	0.16	1
Il10rb	0.0412783620581015	0.300088891593639	0.276	0.509	1
Tcf25	0.0414274503513131	-0.256030324021377	0.621	0.764	1
Apopt1	0.0419488065659119	0.282667704307241	0.379	0.226	1
Prps1l3	0.042351484567348	0.884308169242359	0.276	0.123	1
Hnrnpm	0.0426191996968713	0.320782962527888	0.379	0.236	1
Sra1	0.0435276778782417	0.285099458034732	0.586	0.377	1
Rab5if	0.0446249092997268	-0.335552138315495	0.414	0.594	1
Nsmce2	0.0446372155473525	-0.270220685752091	0.138	0.358	1
Mien1	0.0447551612269577	-0.308933028800569	0.586	0.708	1
Actr3	0.0449856153325422	0.30156446045209	0.552	0.425	1
Erp44	0.0450631297220428	-0.259676770404556	0.586	0.774	1
Zcrb1	0.0450988341418716	-0.328898689399777	0.517	0.679	1
Tmem134	0.0452068160418308	-0.264798425280901	0.724	0.925	1
Junb	0.0454083487121468	0.548042478769686	0.759	0.623	1
Mphosph10	0.0455126210762681	0.267518778279659	0.414	0.226	1
Rbis	0.0471158726090528	-0.339218905737341	0.448	0.642	1
Chmp2a	0.0484674503297803	-0.257177592519541	0.586	0.764	1
Immt	0.0485519216661158	-0.315757855554824	0.103	0.274	1
Higd1a	0.0489140384988438	-0.339169685412557	0.345	0.519	1
Sdhaf1	0.0496381757059738	-0.294732480906998	0.172	0.387	1
Itgb2	0.0498387255086581	0.428869245247521	0.414	0.264	1
Jund	0.0502494935391777	-0.266827538280502	0.69	0.915	1
Rasgrp2	0.050293717406698	0.433242315659754	0.448	0.349	1
Evi2a	0.0503743392251163	0.252996772390361	0.414	0.236	1
Stoml2	0.0511304366657238	0.271418027021412	0.483	0.302	1
Serinc1	0.0511723296659286	-0.266402147084886	0.276	0.462	1
Plbd2	0.0513202888798165	-0.349419935888509	0.138	0.321	1
Eif4ebp2	0.0515893713716728	0.293454049862084	0.379	0.245	1
Stk17b	0.0517976967203348	0.340271165888487	0.414	0.226	1
Akr1b3	0.0518433426792359	-0.340668790375193	0.31	0.519	1
Aars	0.0519405159986786	0.554986690734979	0.103	0.302	1
Iscu	0.0520489847902371	-0.35374334624746	0.586	0.726	1
Ech1	0.0525127320266516	0.265333895846381	0.517	0.33	1
Zfp36	0.0525723493320672	0.309721069368802	0.724	0.604	1
Txn2	0.0534419957297472	0.343446652358461	0.483	0.321	1
Capns1	0.0534711219075553	0.29718758498773	0.517	0.358	1
Hpse	0.0535522397812154	0.363730110077022	0.276	0.142	1
Tm9sf3	0.0536356121906328	-0.304582121543556	0.345	0.566	1
Mob4	0.0537496529840725	-0.260865542600039	0.103	0.283	1
Dock8	0.0537620138216164	0.750658447996278	0.483	0.292	1
Fam122a	0.0546379470285888	-0.283353516377424	0.103	0.283	1
B930036N10Rik	0.0548496051621553	-0.307412274428054	0.172	0.368	1
Pam16	0.0549969711484258	-0.256851580019641	0.517	0.67	1
Trim25	0.0556872418021623	0.351507669415055	0.31	0.17	1
Slc33a1	0.0557763059337873	-0.25365484777232	0.172	0.377	1
Cib2	0.0558055684841928	-0.318971902730581	0.207	0.396	1
Degs1	0.0567193287093613	-0.325734547589581	0.241	0.453	1
Ly6d	0.0568186246857429	-0.340557179640516	0.862	0.981	1
Eef2	0.0568228542066746	0.391477266240618	1	0.953	1
Ubxn1	0.0569285147236551	-0.28429247531823	0.207	0.406	1
Scamp3	0.0570654399019047	-0.310813330923343	0.207	0.387	1
Romo1	0.057129821313682	-0.285173855573093	0.552	0.67	1
Rps6kb1	0.0583181146207425	-0.328525857228093	0.207	0.377	1
Dgcr6	0.0586894675315206	-0.287495709291833	0.172	0.349	1
Wipi1	0.0587292827473039	-0.264406648160232	0.31	0.547	1
Asah1	0.0590918522626807	-0.280144498740412	0.207	0.396	1
Ptrh2	0.0597277115080418	0.278718648807712	0.31	0.17	1
Cbx1	0.0608670645891744	0.355308868971683	0.448	0.302	1
Krcc1	0.0622208896922962	-0.315843644702752	0.103	0.274	1
Tnfrsf17	0.0623224406283387	-0.35751778383847	0.483	0.698	1
Mrpl42	0.0625568641256066	-0.328635926415697	0.414	0.594	1
Necap2	0.0625785340289846	-0.277048063508889	0.172	0.368	1
Rnaseh2c	0.0625896736276311	-0.308806160484774	0.448	0.604	1
Atp1b3	0.0633697735978181	-0.320550385388526	0.172	0.358	1
Plac8	0.0638928982509646	-0.377423911862642	0.345	0.538	1
Ppa1	0.0645826048944694	-0.253808810268637	0.414	0.613	1
Smarca2	0.06511728426548	0.327783223405181	0.31	0.17	1
Nhp2	0.066764281108216	-0.283402388371161	0.172	0.34	1
Ppp1r18	0.0673080867751605	0.354881605281302	0.345	0.189	1
Gnl3	0.0677658648555842	-0.357804598386057	0.207	0.368	1
Trappc2l	0.068263866258337	-0.296565495883882	0.586	0.755	1
Alkbh6	0.0696134447280828	-0.265662231559923	0.103	0.274	1
Rbm7	0.0701532866395674	-0.290623184024035	0.379	0.566	1
Ccnl2	0.0707718366570031	-0.256986419232369	0.138	0.321	1
Fam214a	0.0708260161272696	0.29462884638928	0.793	0.736	1
Acadvl	0.0711119747424658	0.345402448949363	0.276	0.151	1
Sil1	0.0713142923249623	-0.269851678915709	0.414	0.613	1
Pkm	0.0718090368593531	0.314276075340833	0.586	0.434	1
Arfgef1	0.0718986154150473	-0.267840554181962	0.103	0.264	1
Man2b1	0.0725658363518691	0.308530600017253	0.655	0.509	1
Cyc1	0.0730002669675089	-0.259780037085161	0.552	0.679	1
Vti1b	0.0736143849782859	-0.318206140245783	0.414	0.566	1
Pkn1	0.0740227605930251	-0.298351795937087	0.138	0.302	1
Top1	0.074390736362171	0.325074459227896	1	0.934	1
Sft2d1	0.074727003503177	0.379354932155012	0.379	0.274	1
Asna1	0.0751433510213795	-0.254623503458309	0.138	0.302	1
Txn1	0.0760664428272442	0.433888571873746	0.897	0.915	1
Sod1	0.0771010881465388	0.282925423943752	0.31	0.17	1
Ube2n	0.0780314271238921	-0.292647763292067	0.172	0.33	1
Eif4g1	0.078930510115741	0.276393268760305	0.552	0.415	1
Zbp1	0.078968657722337	-0.301791772973835	0.655	0.745	1
Scd2	0.0798438824696807	-0.316609111886775	0.207	0.387	1
Atp5d	0.080166359316663	0.300808275042155	0.931	0.915	1
Ndufaf8	0.0801752977735958	-0.27075141045306	0.345	0.538	1
Pdcd6	0.0805193917527089	-0.26958598365798	0.172	0.34	1
Ebpl	0.0814105789854212	0.284890999280614	0.345	0.208	1
Snx3	0.0817802235987385	-0.288371992664333	0.517	0.66	1
Tor1aip1	0.0818662164474362	0.800454421457238	0.448	0.292	1
Mrpl37	0.0839185854554019	-0.279143879114503	0.207	0.377	1
Mettl26	0.0853747835813609	-0.272349574943262	0.241	0.396	1
Atpif1	0.0856178822027532	-0.253097500009116	0.655	0.783	1
Slc48a1	0.0857919014372127	-0.274648940741824	0.345	0.528	1
Eif4ebp1	0.0860659659161627	-0.309660412693649	0.276	0.453	1
Mettl9	0.0862983385207551	-0.29585710663668	0.241	0.425	1
Ssbp1	0.0866877153824738	-0.319700818024256	0.379	0.547	1
Alad	0.0876047838158062	-0.275823608082151	0.414	0.575	1
Sec22b	0.0888608930690601	-0.261738014393548	0.31	0.509	1
Txndc17	0.0891847690159914	-0.281028408935922	0.379	0.585	1
Entpd1	0.0895525946609755	-0.273445263792508	0.276	0.443	1
Sp3os	0.0897010246667654	-0.296951846093135	0.138	0.302	1
Calm3	0.0900677558030056	-0.299573849734723	0.414	0.642	1
Cfl1	0.0910840703772747	0.448662095091368	0.862	0.811	1
Slc3a2	0.0911927377108647	-0.255513333825353	0.793	0.84	1
Hdgf	0.0913152967220874	0.254307088755848	0.448	0.292	1
Ifitm3	0.0917587218059665	-0.300265884465062	0.621	0.821	1
Mcfd2	0.091924275527272	-0.255589299873986	0.241	0.406	1
Babam1	0.0923735009528174	-0.292667986713539	0.31	0.462	1
Pdia6	0.0924198985544613	-0.27424251359825	0.862	0.84	1
Setd5	0.0941652521102607	0.257986623105913	0.379	0.245	1
Dcaf12	0.0961868668725216	0.404697873501842	0.552	0.443	1
Fosb	0.0985078851324936	0.362045860626533	0.31	0.189	1
Gm5547	0.0989904828639846	0.304603096181919	0.69	0.453	1
Txndc15	0.0990218498725017	0.274139810018396	0.448	0.33	1
Eif3i	0.0990900188728625	0.253331745266691	0.724	0.689	1
E030030I06Rik	0.101122266927656	-0.282246788154935	0.241	0.396	1
Vps4b	0.101389029500162	0.300022007167319	0.448	0.302	1
Nedd4	0.104623778640146	-0.27456525479898	0.172	0.33	1
Cox7a2l	0.104742442678514	-0.25349091532336	0.483	0.642	1
N4bp1	0.105261474050094	0.273879072441741	0.276	0.151	1
Rpl22l1	0.105333393053481	0.289462305814305	0.552	0.406	1
Hnrnpul1	0.106136785039737	0.427025243370181	0.414	0.311	1
Leprotl1	0.107688846851973	0.320194772716172	0.586	0.462	1
Sltm	0.109646008765344	-0.283350622660384	0.138	0.255	1
Prmt7	0.11004128412839	-0.253459590377054	0.31	0.481	1
Gtpbp2	0.111461683566629	-0.306586968281823	0.138	0.264	1
Tmem123	0.114220202882627	0.479794328664067	0.862	0.774	1
Psmd3	0.11448030320246	0.767651920170428	0.379	0.245	1
Rbm8a	0.114902408440407	0.357813634531388	0.379	0.283	1
Desi1	0.115750195375969	0.271477789906509	0.655	0.491	1
Ccdc117	0.117636092036355	-0.288105658533832	0.241	0.396	1
Bhlhe41	0.118058559650283	-0.275830162017023	0.138	0.274	1
Dnajc13	0.118927482328049	0.345881673081588	0.345	0.245	1
Tardbp	0.121105877274131	0.256033520906324	0.483	0.358	1
Rnf123	0.12118279229408	-0.258156867666644	0.172	0.33	1
Riok3	0.122115929513513	-0.27515591983996	0.276	0.434	1
Rbbp7	0.122520190863415	-0.256564817608471	0.172	0.302	1
Ddost	0.123229394664785	-0.254899831173763	0.828	0.906	1
Brcc3	0.126576155739519	0.271204927184137	0.31	0.198	1
Sfn	0.126649346466203	0.395194501413018	0.345	0.217	1
Tlk1	0.127689035178185	-0.27477422475477	0.172	0.33	1
Lgals3bp	0.128690141122207	0.287857001462426	0.862	0.726	1
Pbrm1	0.12965878825842	0.276985837344718	0.586	0.538	1
Atg5	0.131295358591742	0.34433170014746	0.448	0.321	1
Sec16a	0.132032272420277	0.293520974884436	0.345	0.217	1
Sp3	0.132214140538811	0.373508883839691	0.345	0.208	1
Bhlha15	0.133019176094754	0.317369538144456	0.483	0.368	1
Etf1	0.133295821508753	-0.262279964539434	0.276	0.415	1
Man1a	0.134050793981278	0.291512971308896	0.759	0.726	1
Aopep	0.136200142528013	-0.267794433968574	0.172	0.33	1
Scyl1	0.140164546457981	0.315628969650154	0.276	0.17	1
Gtf2a2	0.140198235198028	0.298472914408722	0.448	0.349	1
P2rx4	0.141234521297385	-0.257027623043337	0.241	0.377	1
Safb	0.141395563985169	0.253239644150384	0.345	0.217	1
Scpep1	0.14178040678801	-0.332598915448029	0.172	0.311	1
Stk24	0.143742655312113	-0.290003794086644	0.241	0.368	1
Fbxw7	0.144594179516928	-0.258686536478663	0.31	0.443	1
Ralgps2	0.148170137186477	-0.289800677846235	0.448	0.566	1
Yrdc	0.149921831722763	-0.251406644392459	0.138	0.255	1
Cdk11b	0.15128514615142	-0.286867087597831	0.207	0.33	1
Cd53	0.153382473902932	0.570269999578905	0.655	0.67	1
Naxd	0.155312968837747	-0.283261424138901	0.241	0.358	1
Aldoa	0.155819097404122	0.252479273260804	0.724	0.613	1
Eif3g	0.156789459958299	-0.252584962552465	0.379	0.481	1
Vps28	0.157038235745441	0.550921645184421	0.69	0.642	1
Ccser2	0.158327012060851	-0.280152065674395	0.138	0.255	1
Pfn1	0.159605112109043	0.281743793932623	0.931	0.972	1
Hnrnpf	0.160074275167319	0.53783393930551	0.793	0.708	1
Tle5	0.160735484527896	0.682287776024098	0.517	0.491	1
Pigt	0.164689210069993	-0.293239179796724	0.345	0.443	1
Arl1	0.16593251573474	0.263721809474334	0.586	0.472	1
Dapk3	0.166340729443489	0.296908576417707	0.345	0.255	1
Rab14	0.167962341438749	-0.292465119560193	0.552	0.604	1
Chtop	0.168924051112896	0.710971486255281	0.517	0.377	1
Nop10	0.170059500413828	-0.251354245116091	0.586	0.642	1
Coro1b	0.173288953068553	0.804200442141434	0.31	0.217	1
Hnrnpab	0.174195825865078	-0.26226956216557	0.655	0.689	1
Rnf7	0.18028737768952	-0.266273493251592	0.552	0.594	1
Rhoa	0.180961731294739	0.389138626095527	0.897	0.802	1
Ntan1	0.182860054264177	0.379056775605336	0.276	0.425	1
Ranbp2	0.186216687993083	0.715097860615495	0.414	0.302	1
Gnai2	0.186353042986844	0.273662800877915	0.655	0.604	1
Phip	0.188335110290906	0.269771908748446	0.379	0.264	1
Gas5	0.189280978434012	0.256105269890941	0.552	0.453	1
Clptm1l	0.194925700381823	-0.282600522378704	0.448	0.575	1
Srsf6	0.195512324670114	-0.279712001934999	0.345	0.462	1
Ascc3	0.198701358322581	-0.275735042778509	0.31	0.462	1
Tbrg1	0.200799643186025	0.532219900348415	0.621	0.528	1
Chp1	0.203170260655873	0.733304489025797	0.345	0.236	1
Epn1	0.203743659097125	0.279308710191518	0.414	0.358	1
Tnfrsf13c	0.203997427661678	-0.26029742949746	0.517	0.585	1
Eif4g2	0.204795632897783	0.332677569664484	0.828	0.774	1
Mpc1	0.208856594080294	-0.307574171174519	0.517	0.613	1
Mea1	0.20940769664491	0.259367621269879	0.586	0.481	1
Map1lc3b	0.211372619620938	0.383702053034201	0.862	0.868	1
Pop5	0.213352644290486	-0.265265751766767	0.31	0.406	1
Snrpg	0.215818175763086	-0.25173035588279	0.621	0.726	1
Arid3a	0.216994472036022	-0.254453827547803	0.379	0.519	1
Hmgn3	0.220316417170426	0.32140859248929	0.414	0.349	1
Tuba4a	0.222303641872314	0.270568851009629	0.345	0.255	1
Nr3c1	0.224336809423654	0.287083654645163	0.345	0.245	1
Anp32b	0.22489767557791	0.282125033751571	0.345	0.255	1
Rac2	0.229661382009109	0.377689810596272	0.655	0.575	1
Nsd1	0.233166447571137	0.284472385602545	0.345	0.264	1
Tfg	0.233349961398723	-0.275927866916696	0.241	0.33	1
Psmd4	0.238667793450816	-0.262474648077915	0.241	0.358	1
Ucp2	0.250148824323132	0.315716230005464	0.931	0.877	1
Fermt3	0.25123873559158	0.264070573940583	0.448	0.406	1
Slc25a1	0.254178580244746	0.75954802865185	0.31	0.226	1
AC149090.1	0.257677565661648	0.262348572068724	0.517	0.415	1
Arpc5l	0.259738377049591	0.270020534828405	0.759	0.708	1
Stat1	0.260664987105643	-0.256473186717038	0.517	0.632	1
Eef1d	0.263360034796744	0.319992829900927	0.862	0.745	1
Ankhd1	0.266206545754871	0.254240747680416	0.31	0.226	1
Tmem256	0.274470618508846	-0.281853984823317	0.448	0.509	1
Psmg2	0.275308906708681	0.283131693871381	0.345	0.264	1
Sfr1	0.283705553852114	0.472103073928727	0.621	0.557	1
Lamtor3	0.284554100552262	0.472549884974387	0.276	0.387	1
Mt2	0.284731228377086	0.314291243776108	0.241	0.358	1
Lamtor5	0.285336124276783	-0.253569210621436	0.483	0.481	1
Malsu1	0.290940225355914	0.669055092350091	0.414	0.321	1
Ccdc88a	0.301324167136173	0.29561750938913	0.379	0.302	1
Nsdhl	0.309184195303089	0.768296597170018	0.276	0.189	1
Fos	0.316153111707736	0.272218004985011	0.483	0.443	1
Atp6v0d1	0.319063879949351	0.462896982234419	0.31	0.434	1
Pycr1	0.330494492048327	0.64620254919609	0.517	0.472	1
Glmp	0.341036687090736	0.266295156721118	0.517	0.5	1
H1f0	0.357273321265184	0.465132251339947	0.621	0.547	1
H3f3a	0.359577292604459	0.341273911156916	0.966	0.962	1
Odr4	0.363678126091875	0.322146219988118	0.414	0.349	1
Clptm1	0.368131676642806	0.564454835873705	0.207	0.292	1
Gclm	0.386977457405984	0.252837125387656	0.379	0.302	1
Scand1	0.390933543718014	0.342782623182854	0.828	0.896	1
Jun	0.403160400483809	0.285579939651449	0.345	0.292	1
Gm42418	0.543130349700641	-0.371577982644752	1	1	1
Xist	0.544432446258308	0.264436725526511	0.828	0.877	1
G3bp2	0.583160510751103	0.35033085970067	0.483	0.604	1
AY036118	0.584435139005438	-0.257960567463709	0.517	0.566	1
Cct2	0.60396405709599	0.596356175826786	0.517	0.462	1
Tmco1	0.6221162954417	0.358459759536122	0.552	0.613	1
Trmt112	0.640200032364049	0.303638351269006	0.621	0.632	1
Rpl23a	0.693499786402046	0.311589326248879	0.897	0.877	1
Sirt2	0.722424222600253	0.687519855942751	0.207	0.255	1
Sf1	0.760822358764004	0.601550795431537	0.448	0.434	1
S100a11	0.817787948023903	0.443957043794081	0.276	0.311	1
Ndufs6	0.907175768646652	0.431562819308689	0.69	0.717	1
Tcp1	0.93925566466662	0.548810620592241	0.414	0.462	1
Swi5	0.954808315777377	0.324017173298383	0.724	0.764	1
Msrb1	0.97215846078768	0.282308476015777	0.414	0.481	1
Prr5	0.98070426673363	0.447369227223743	0.793	0.821	1
Eloc	0.993407859598899	0.446239895741087	0.655	0.613	1
