# Supplementary material for: Profiling the specificity of clonally expanded plasma cells during chronic viral infection by single‐cell analysis
Source: Eur J Immunol. 2021 Nov 23;52(2):297–311. doi: 10.1002/eji.202149331 (PMC9299196; doi:10.1002/eji.202149331)
Supplement: Supplementary file 10 — Table S9 [file EJI-52-297-s005.csv]

	p_val	avg_logFC	pct.1	pct.2	p_val_adj
Hsp90b1	4.51762537441601e-263	-0.794151596563457	1	1	1.42856349589783e-258
Ppib	3.35837031173855e-231	-0.643239938361293	0.988	0.997	1.06198385997797e-226
Mzb1	1.55721571581634e-208	-0.717183486621535	0.997	1	4.92422753655442e-204
Manf	4.04115951973962e-199	-0.645419195670977	0.995	1	1.27789546333206e-194
Sub1	8.13277400197286e-193	-0.628179446035189	0.994	0.999	2.57174579490386e-188
Hspa5	5.65831130245497e-164	-0.849241811225343	0.956	0.994	1.78927120006231e-159
Fkbp11	2.82269101665214e-151	-0.851612477440422	0.801	0.943	8.92591353285739e-147
Sec61b	9.71464089331397e-139	-0.338887461218472	1	1	3.07196374328374e-134
Pdia3	1.87263483911047e-125	-0.609769079015119	0.818	0.954	5.92164588823512e-121
Ssr2	2.40380081326477e-125	-0.598978713452285	0.817	0.95	7.60129893170587e-121
Pdia6	1.37302904442258e-123	-0.524253561215146	0.913	0.977	4.34179244427309e-119
Lman1	6.76530622754816e-122	-0.512571903142407	0.921	0.97	2.13932513527528e-117
Rpn1	8.2515344894835e-121	-0.569747421779161	0.82	0.935	2.60930023626447e-116
Rps24	6.09099017047477e-118	0.258489298868848	1	1	1.92609291170753e-113
Krtcap2	2.32702309549593e-117	-0.325474064010709	0.999	1	7.35851243257723e-113
mt-Co3	1.36672911606576e-113	0.264650164170247	1	1	4.32187081082315e-109
Pdia4	3.25002877658251e-113	-0.493020520666535	0.979	0.994	1.02772409973092e-108
Ostc	2.62311982871688e-110	-0.486878770275378	0.909	0.966	8.29482952236851e-106
Tigit	9.53776581697181e-109	-0.641669216784375	0.075	0.351	3.01603230664283e-104
Rps20	1.08870114627722e-107	0.270922957878812	1	1	3.44269076475782e-103
Ddost	9.02336838840518e-106	-0.492331610112961	0.927	0.976	2.85336955178149e-101
Calr	1.06781120068338e-96	-0.535266839724497	0.901	0.967	3.37663257880098e-92
Sdf2l1	6.65104919872412e-96	-0.539806543388567	0.968	0.987	2.10319477762054e-91
Rpl37	1.94037532433892e-94	0.264167801261715	1	1	6.13585485062455e-90
mt-Nd4l	4.77690526158337e-90	0.263655694790572	1	0.999	1.51055298181789e-85
Tmem176b	3.16143675663824e-89	0.4277588050754	0.982	0.806	9.99709531184146e-85
Tmem176a	2.59540029055485e-87	0.422078888365876	0.968	0.775	8.20717479879255e-83
H2-D1	3.22715934101383e-86	-0.327615206219331	1	1	1.02049232681539e-81
Rgcc	9.2451055212673e-86	0.602356246366206	0.779	0.505	2.92348726793515e-81
Cldn7	1.37016506315338e-82	0.6053502827708	0.367	0.066	4.33273596270363e-78
Ift20	5.16047967322796e-81	-0.417895628645695	0.88	0.939	1.63184688226815e-76
Cd24a	3.01993677133328e-80	-0.620872523995022	0.651	0.831	9.54964405831011e-76
Prg2	3.29549096185498e-80	0.544391541218535	0.95	0.743	1.04210015195778e-75
H2-K1	5.71986181015365e-76	-0.325567115350723	1	1	1.80873470160679e-71
mt-Nd2	1.57403872797921e-74	0.315018307025893	0.994	0.969	4.97742526561585e-70
mt-Nd1	8.96173664417246e-74	0.261021199383405	1	0.996	2.83388036162022e-69
Ly6e	3.969902056476e-71	0.295657765423559	1	0.983	1.25536242829884e-66
Isg20	5.21842081021288e-70	-0.431008573910125	0.863	0.936	1.65016902860552e-65
Ly6d	4.29679976148406e-69	0.562495741701218	0.909	0.772	1.35873402057649e-64
Dnajc3	3.60901663917654e-65	-0.338328452676294	0.974	0.99	1.1412432416404e-60
Ly6i	2.03207118528872e-64	0.543774375341468	0.491	0.207	6.42581550211999e-60
mt-Nd4	3.81017485797975e-64	0.260307677802643	0.997	0.986	1.20485349359036e-59
Cope	1.6973647941309e-63	-0.303868296132599	0.952	0.975	5.36740695200072e-59
H2-Aa	3.50545006404361e-63	-0.478150690305444	0.095	0.31	1.10849341925187e-58
H2-Eb1	2.25577434712875e-60	-0.526055305699408	0.439	0.662	7.13320964049053e-56
H13	1.08728251561897e-59	-0.270262143281377	0.99	0.995	3.4382047708903e-55
Derl3	2.20837999706604e-59	-0.496110976064102	0.877	0.929	6.98333922672222e-55
H2-Q7	3.31974201270276e-59	-0.445034105255043	0.85	0.913	1.04976881925687e-54
Mt1	9.66803016209633e-59	0.675467451464843	0.654	0.379	3.0572244978581e-54
Rps27l	1.05523992670336e-57	-0.327937943103394	0.969	0.983	3.33687969622136e-53
Glipr1	8.16942543125332e-57	-0.475949580013408	0.482	0.689	2.58333570987092e-52
Erp44	2.40606187331579e-56	-0.381890842252682	0.786	0.874	7.60844885579918e-52
Crip1	8.65718112075974e-55	-0.622719933834394	0.753	0.869	2.73757381400664e-50
Srp19	7.21880136576523e-53	-0.352933399303462	0.826	0.908	2.28272936788228e-48
Cxcr3	9.49021357099764e-53	-0.459910533159242	0.207	0.43	3.00099533542087e-48
Ifnar2	4.83630453490598e-52	0.361599706486566	0.875	0.735	1.52933622002797e-47
Txndc5	5.21876140991876e-52	0.304985865859449	0.995	0.973	1.65027673304451e-47
Kdelr2	7.10022866687263e-51	-0.408796866275339	0.575	0.737	2.24523430903846e-46
1500011B03Rik	4.73183668986228e-50	-0.431797485710864	0.41	0.62	1.49630139806825e-45
Serpina3g	8.83384649742633e-49	0.427287044833205	0.491	0.235	2.79343893941615e-44
Rrbp1	2.4460373105956e-48	-0.327516666948007	0.945	0.966	7.73485918356541e-44
Nme1	1.29384981895552e-47	-0.271551644316482	0.946	0.969	4.09141189750116e-43
Creld2	2.92953948756559e-47	-0.471684473732748	0.995	0.992	9.26378976757991e-43
Srgn	8.34101233512928e-47	-0.265076895469083	0.987	0.992	2.63759492061458e-42
Selenos	2.16925718754885e-46	-0.260443600507838	0.957	0.971	6.85962507846698e-42
mt-Nd3	3.35515373723009e-46	0.311883103254361	0.882	0.721	1.0609667147869e-41
Ssr3	6.43487551669028e-46	-0.326437601271528	0.832	0.89	2.0348363358878e-41
Dnajb11	6.61157424635512e-46	-0.316717500795946	0.884	0.941	2.09071200818242e-41
Gpx4	1.75787179664013e-45	0.286715536265514	0.943	0.846	5.55874219533543e-41
Tmed9	4.35137162830358e-45	-0.30835067188049	0.835	0.924	1.37599073630216e-40
Lman2	3.37993558961113e-43	-0.284865046523104	0.87	0.921	1.06880323214683e-38
Pycard	6.40914786937582e-43	-0.332698904615193	0.934	0.962	2.02670073925402e-38
Eef2	8.83335743311477e-43	0.257495026623694	0.978	0.956	2.79328428749955e-38
Bst2	8.1069117518008e-42	-0.311842122218308	0.965	0.985	2.56356763415445e-37
Erp29	1.26363150167233e-40	-0.31486952164052	0.842	0.896	3.99585553458824e-36
Abracl	3.55110494138837e-39	-0.303575845076657	0.739	0.837	1.12293040456583e-34
H2-Ab1	7.20184614612747e-39	-0.384256508302833	0.728	0.841	2.27736778832843e-34
Tmsb4x	1.46338312908269e-38	-0.438715547146462	0.872	0.926	4.62751013078527e-34
Zfp467	2.24181340621087e-38	0.337905804172604	0.495	0.267	7.08906235312003e-34
Rpn2	2.2657559010182e-38	-0.2765338766107	0.837	0.906	7.16477331019975e-34
H2-T23	4.40129579620147e-38	-0.259096270589686	0.95	0.964	1.39177775667483e-33
Pim1	1.83107101190035e-37	0.303107406028068	0.852	0.694	5.79021275383129e-33
Coro1a	3.40828995066062e-37	-0.348826641142527	0.533	0.699	1.0777694481979e-32
Fxyd5	4.27980564295302e-37	-0.357823377003267	0.616	0.756	1.3533601404146e-32
Tmsb10	8.45265952295792e-35	-0.382776730119561	0.965	0.977	2.67289999434975e-30
Tmbim6	8.90696062816952e-35	-0.255934989375128	0.915	0.935	2.81655908983977e-30
Psmb3	3.53927657141149e-34	-0.271596220869411	0.761	0.859	1.11919003741174e-29
P4hb	1.11494294910358e-33	-0.289404432681523	0.816	0.891	3.52567259365534e-29
Psmb2	1.67547944754269e-33	-0.287594549731511	0.646	0.779	5.29820110901949e-29
Epcam	2.70474221225291e-33	0.326620667968404	0.766	0.615	8.55293582358615e-29
Taldo1	5.70961891995451e-33	-0.28968228730368	0.575	0.722	1.80549569486801e-28
Arhgdib	7.13909494710378e-33	-0.291081566990695	0.715	0.822	2.25752460417316e-28
Emp3	9.33117303957083e-33	-0.265050328247135	0.874	0.924	2.95070353857309e-28
Stt3a	2.08772924715253e-32	-0.296695511192924	0.48	0.637	6.60181742534574e-28
Spon1	1.73279649768578e-31	0.337387339732166	0.442	0.24	5.47944908498198e-27
Trf	3.47544249365215e-31	0.25108580871977	0.881	0.732	1.09900442534268e-26
Mif	6.65840901467261e-31	-0.281550657347966	0.78	0.853	2.10552209861977e-26
Ifi27	1.31882824026047e-28	0.275498153578079	0.63	0.437	4.17039866135165e-24
AW112010	1.33731958222618e-28	0.291543080884876	0.456	0.264	4.22887198291562e-24
Plpp5	2.81988251706405e-28	-0.251510701956557	0.745	0.829	8.91703249545993e-24
Fam214a	4.57222702460582e-28	0.26403694799301	0.882	0.759	1.44582962972085e-23
Ifitm3	1.25440428845279e-27	0.351069380109386	0.708	0.536	3.9666772409454e-23
Ppa1	1.91034220633392e-27	-0.304391277531115	0.595	0.716	6.04088412486913e-23
Magt1	4.4893554984789e-27	-0.295254042950464	0.547	0.671	1.419623995729e-22
Pou2af1	1.48998226570926e-26	0.251342553263043	0.843	0.733	4.71162192062582e-22
Ctsh	3.16370314259976e-26	-0.257548093807923	0.144	0.284	1.0004262077529e-21
Hyou1	5.43326442422151e-26	-0.289421259653052	0.421	0.566	1.71810687622733e-21
Tceal9	6.88226444546186e-26	-0.275094355881295	0.593	0.715	2.17630966294395e-21
Srm	3.3026724862164e-25	-0.300474314332578	0.441	0.574	1.04437109359135e-20
Capg	7.20752560571498e-25	-0.292259430677649	0.496	0.62	2.27916374703919e-20
Ssr1	4.01988967582429e-24	-0.257041090528172	0.518	0.653	1.27116951328916e-19
Cacna1s	7.75784898469698e-24	-0.292307347855846	0.523	0.637	2.45318700594088e-19
Junb	1.68342038064276e-23	0.286317885091242	0.649	0.477	5.32331192766854e-19
Psma4	2.4424662484184e-23	-0.256652553773928	0.523	0.643	7.72356677074866e-19
Mdh1	3.62497777226152e-23	-0.250747584891401	0.699	0.796	1.14629047114454e-18
Lgals1	8.84353631055412e-23	-0.286799534942903	0.818	0.858	2.79650305212342e-18
Creg1	5.79679804548169e-22	-0.254119134680828	0.665	0.745	1.83306347794222e-17
S100a10	4.35422984211361e-21	-0.293151184792831	0.328	0.468	1.37689456067317e-16
Ptprcap	1.71228495034377e-20	-0.32581607340532	0.349	0.48	5.41458746997705e-16
Cd52	4.37940459572331e-20	-0.380389030114189	0.94	0.944	1.38485532125962e-15
Ifi30	5.05624640796165e-20	-0.270308849280421	0.227	0.353	1.59888623912563e-15
Gm5547	8.64922107931214e-20	-0.255759698657164	0.637	0.726	2.73505668970009e-15
Sfn	1.88116687538385e-16	-0.383382528491773	0.207	0.313	5.94862589333881e-12
Chst1	2.11338246184806e-15	0.304601940960299	0.37	0.247	6.68293802085592e-11
Rpia	1.54927767658024e-06	-0.265181647508569	0.584	0.64	0.0489912586888203
Ifi27l2a	1.41188239639877e-05	-0.251415692878998	0.991	0.98	0.44646545138922
