# Supplementary material for: Profiling the specificity of clonally expanded plasma cells during chronic viral infection by single‐cell analysis
Source: Eur J Immunol. 2021 Nov 23;52(2):297–311. doi: 10.1002/eji.202149331 (PMC9299196; doi:10.1002/eji.202149331)
Supplement: Supplementary file 11 — Table S10 [file EJI-52-297-s001.csv]

	p_val	avg_logFC	pct.1	pct.2	p_val_adj
Hsp90b1	3.28184580912945e-18	0.806364786692171	1	1	1.03778528176292e-13
Cldn7	1.72045981774849e-15	-1.04224605071008	0.036	0.509	5.44043803568426e-11
Rps24	2.2241303713411e-15	-0.371773162188668	1	1	7.03314506025482e-11
Gm49980	4.87596104136366e-15	-0.845992756646618	0.009	0.462	1.54187640050002e-10
Manf	7.70918864397931e-14	0.565932609670909	0.982	1	2.43779963299914e-09
H2-K1	1.07762490271204e-12	0.455570176572898	1	1	3.40766546735602e-08
Epcam	1.13014597934693e-12	-0.787312494003056	0.564	0.877	3.57374761589088e-08
H2-Ab1	3.42153978453502e-12	0.794447081974298	0.891	0.566	1.08195931066566e-07
Sub1	3.84558777891823e-12	0.655027013266722	0.973	0.991	1.21605176744952e-07
Mzb1	2.11691374183123e-11	0.583935549514772	1	1	6.69410463441871e-07
Cox7c	2.99962166240928e-11	-0.428075396479465	0.973	0.981	9.48540362087064e-07
mt-Atp6	4.40046027103639e-11	-0.290945768442618	1	1	1.39151354690713e-06
H2-Aa	4.65564461098306e-11	0.735028907813106	0.4	0.028	1.47220793888506e-06
Ftl1	8.23272006436289e-11	-0.321716097504992	1	1	2.60335073875283e-06
Ly6d	1.67712073914532e-10	-0.825910595131679	0.745	0.981	5.30339120132533e-06
Pdia4	2.64299717627449e-10	0.555651083113252	0.982	0.896	8.35768567081521e-06
Ifnar2	3.22536267633325e-10	-0.528996460528741	0.764	0.934	1.0199241855101e-05
Gng5	3.48868356732004e-10	-0.515066669862161	0.964	0.972	1.10319151765794e-05
mt-Cytb	4.48790286265511e-10	-0.319807294977054	1	1	1.4191646432288e-05
Edem2	4.84397319805516e-10	0.470680563819746	0.991	0.972	1.531761204689e-05
Rgcc	5.01444165505218e-10	-0.779317447783427	0.564	0.83	1.5856667401606e-05
Ssr4	5.45059761240297e-10	0.265699862721167	1	1	1.72358797699407e-05
H2-Eb1	6.36322851745088e-10	0.752937355708271	0.7	0.292	2.01218012178832e-05
Pgam2	1.07196729957224e-09	-1.08822725272522	0.109	0.462	3.38977499470734e-05
Fxyd5	3.20262954344476e-09	0.686740005195126	0.791	0.481	0.00010127355142281
Ppib	3.36627695130861e-09	0.444539479365257	0.982	0.981	0.000106448409754281
Vpreb3	4.19728736696583e-09	-0.627060799300409	0.155	0.547	0.000132726621118193
Arhgdib	5.33697308614185e-09	0.639597154678025	0.855	0.557	0.000168765762929978
Rpl37	8.29380629095817e-09	-0.305846499451254	1	1	0.000262266742532679
Serp1	9.86836352422825e-09	-0.313037864469123	0.982	1	0.000312057391363146
Itgb2	1.26478023747887e-08	0.65873290496181	0.645	0.264	0.000399948806695568
Fgl2	1.36029814681018e-08	0.639535808751354	0.464	0.104	0.000430153479984315
Pou2af1	1.64895800319415e-08	-0.536877184940146	0.709	0.925	0.000521433499770053
Ly6i	2.14480002188523e-08	-0.685404403628709	0.227	0.557	0.000678228662920549
Xbp1	2.33855782593602e-08	-0.351902449720353	1	1	0.000739498755717488
Rpl19	4.09083677069333e-08	-0.267958733546942	0.991	1	0.00129360440362864
Rpl24	5.90833372179198e-08	-0.262226102810174	1	1	0.00186833328950506
Lgals1	1.0850540131946e-07	0.507811516286602	0.909	0.745	0.00343115780052398
Fis1	1.31186180675492e-07	-0.389097408108995	0.918	0.972	0.00414836940532042
Tmem176b	1.40951337866005e-07	-0.467517500625122	0.8	0.981	0.00445716320599881
Ly6c2	2.6141736126092e-07	-0.441109532781349	0.991	1	0.00826653979779281
Ap3s1	2.92450894613281e-07	-0.500049624129113	0.382	0.67	0.00924788218946116
Chchd10	3.23921017727899e-07	-0.448093800888884	0.791	0.925	0.0102430304225916
Hcst	3.89729981993384e-07	0.544047678124744	0.264	0.019	0.0123240414905948
Tspan32	4.4678512800453e-07	0.459393356568625	0.291	0.038	0.0141282393177592
Ddost	6.40044613773932e-07	0.400255634613837	0.927	0.906	0.0202394907767593
Tmsb4x	6.67675321228166e-07	0.700051024369636	0.9	0.708	0.0211132290078771
Pdia3	7.20935870150802e-07	0.461540898105329	0.918	0.774	0.0227974340859087
Pls1	7.41708428415808e-07	-0.44641720104029	0.136	0.443	0.0234543039233647
Abcc3	7.70785171337602e-07	-0.638995463941883	0.091	0.358	0.0243737686880377
mt-Nd1	8.15773342038398e-07	-0.290320437888302	0.991	1	0.0257963846219382
Pim1	1.15633171213387e-06	-0.494407070454638	0.664	0.84	0.0365655214010974
Ifitm3	1.36288589124884e-06	-0.603145417344849	0.591	0.821	0.0430971776530708
Slc3a2	1.74793136323275e-06	-0.497589217171313	0.764	0.84	0.055273085568146
Atp6v0c	1.77835892967006e-06	-0.347267105695395	0.927	0.991	0.0562352660740265
Hspa5	2.32387295880824e-06	0.396817956934745	0.964	0.915	0.0734855107034341
Psmb3	2.37245853758948e-06	0.431179937689479	0.855	0.67	0.0750218838756546
Serpina3g	2.46954327581695e-06	-0.450047714076947	0.182	0.481	0.0780918974678837
Calr	2.54804390592568e-06	0.42558241182172	0.955	0.877	0.0805742443931818
Gpx4	2.78627514732317e-06	-0.327346138705092	0.909	0.972	0.0881075927086533
Fkbp2	3.13887825813141e-06	-0.33252090724599	0.973	1	0.0992576082786316
Ndufa3	3.16705413625956e-06	-0.357292105505977	0.855	0.915	0.1001485858968
Rftn1	3.17528348247068e-06	0.433190315276718	0.318	0.066	0.100408814282688
Psmb4	3.8258191097679e-06	0.38395377907641	0.8	0.651	0.12098005188908
Prdx1	3.82947609384329e-06	0.44655834499787	0.909	0.802	0.121095693039512
Lman1	3.97767051899135e-06	0.40046387702784	0.936	0.906	0.125781897151544
Tnfrsf17	4.08472527033375e-06	-0.508350369786572	0.427	0.698	0.129167182498494
H2-D1	5.03047354274895e-06	0.289993484411576	1	1	0.159073634368807
Selenom	5.13035704682477e-06	0.43474521272494	0.891	0.906	0.162232150534693
Mt1	5.43262214666787e-06	-0.877885590732482	0.436	0.726	0.171790377521931
mt-Nd3	5.98988964878487e-06	-0.331559408740004	0.718	0.906	0.189412290473875
Txndc5	6.34487349605432e-06	-0.426749979852675	0.955	0.991	0.20063758969223
Ndufs7	7.43320457760542e-06	-0.361531483753173	0.736	0.906	0.235052795153039
Gm5547	8.5418061563238e-06	0.51069878524919	0.736	0.453	0.270108994275271
Reln	1.25489423573263e-05	-0.464777845711298	0.164	0.415	0.396822655223372
Gm4316	1.46742289644414e-05	0.386473105178913	0.291	0.066	0.464028468313565
Pkm	1.46979577585952e-05	0.44636559909541	0.664	0.434	0.464778820242296
Slpi	1.48774175058244e-05	0.773503267982556	0.982	0.991	0.47045369636918
Sdf2l1	1.49764582532054e-05	0.344182700350196	0.955	0.906	0.473585562882861
Napsa	1.83067115190585e-05	0.431680897256942	0.855	0.642	0.578894831655667
Akr1a1	1.89620544651829e-05	0.338350271836244	0.645	0.387	0.599618086298013
mt-Atp8	2.12788748791637e-05	-0.284620416126136	0.973	0.981	0.672880581428915
Crip1	2.19862619876917e-05	0.823127991475061	0.836	0.651	0.695249576574788
Hint3	2.4251215982284e-05	-0.365344375145931	0.464	0.717	0.766871951791785
Coro1a	2.79240103272672e-05	0.524760984524307	0.655	0.453	0.883013054568844
Emp3	3.08676448833734e-05	0.370733769975989	0.909	0.783	0.976096666502033
Zfp706	3.20319970186488e-05	-0.256471242762499	0.945	0.991	1
Fkbp11	3.34269167898922e-05	0.476640055652665	0.864	0.764	1
Dnajc3	3.85197347529976e-05	0.323256036482683	0.973	0.934	1
Cuta	4.01164403709956e-05	-0.307511768875055	0.8	0.915	1
Trf	4.06732513979561e-05	-0.368289101063683	0.627	0.84	1
Pfdn5	4.96373654056548e-05	-0.27182466471214	0.955	0.962	1
Edf1	5.47155721992986e-05	-0.281350486339066	0.927	0.981	1
Cyba	7.76224000459547e-05	-0.271009719274023	0.945	0.991	1
Il10rb	8.23479113176197e-05	-0.353195981077705	0.255	0.509	1
Ubb	9.2225108017586e-05	0.255958221611834	1	0.981	1
Cnih1	0.000102547274777765	0.306114056577281	0.291	0.085	1
Ostc	0.000103179576907586	0.278877694687377	0.891	0.943	1
Clic1	0.000112442421858137	0.356860478981102	0.645	0.396	1
Cxcr3	0.000118072983803026	0.476508241108103	0.464	0.208	1
Tmem134	0.000123484943352205	-0.274233012376516	0.8	0.925	1
Pgrmc1	0.000148364202569989	-0.337606900645279	0.191	0.415	1
Azin1	0.000158688846422164	-0.41019010904592	0.455	0.66	1
Hsd11b1	0.000160872454091526	-0.492067536369777	0.391	0.575	1
Itgb7	0.000181999347499483	0.388596609207555	0.273	0.075	1
Ptpa	0.000207819687697534	-0.378062335756961	0.245	0.462	1
Ormdl3	0.000221223243380718	-0.340365808217415	0.264	0.491	1
Ifi30	0.00025253864379762	0.327879254961561	0.373	0.16	1
Sh3glb1	0.0002798236366783	0.371100701383432	0.564	0.33	1
AI413582	0.000281243553904964	-0.296874589703671	0.509	0.736	1
Wipi1	0.000295230552637363	-0.419084803636709	0.364	0.547	1
Zfp36l1	0.000297800377985913	-0.439251211829397	0.264	0.472	1
Fndc3a	0.000320401680409932	-0.268619137375989	0.755	0.877	1
Anapc5	0.000394126672179789	0.34894125726881	0.655	0.434	1
Sp100	0.000395829567840185	0.307210033439292	0.582	0.358	1
Zfp467	0.00039932226456687	-0.375524275663484	0.309	0.528	1
Prdm1	0.000406416323031568	-0.408888300511425	0.336	0.519	1
a	0.000414810243020134	0.351022843522168	0.627	0.406	1
Psma4	0.000463991400106761	0.329918637134259	0.636	0.415	1
Prdx4	0.000469610327171689	0.277192428289549	0.991	0.962	1
Cst6	0.000508338112606978	-0.305531810754282	0.182	0.387	1
Ly6e	0.000511554736569438	-0.284936079553979	0.982	0.991	1
Eif4ebp1	0.000526729467370777	-0.462099497284695	0.245	0.453	1
Sdc3	0.000545376841781911	-0.331262735500707	0.145	0.34	1
Rpn1	0.000553159573155149	0.328218779939828	0.873	0.84	1
Slc38a2	0.000557026304830374	-0.369814675624822	0.364	0.575	1
Tmc6	0.000585921560480707	-0.319735280932676	0.2	0.415	1
Txndc11	0.000597961423098383	0.280740054751893	0.964	0.915	1
Plac8	0.000641937407413456	0.516346593309568	0.727	0.538	1
Top1	0.000685210434758706	0.307205393569494	0.955	0.934	1
Hspa8	0.000696424011404424	0.329329279105894	0.818	0.774	1
Tmem223	0.00077201625649022	-0.302943802167002	0.782	0.887	1
Dut	0.000846625828758249	0.293233756565044	0.291	0.104	1
Evi5	0.000857333777233854	-0.331149063898527	0.109	0.283	1
Mgll	0.000886559721872286	-0.305247212747795	0.118	0.302	1
Stt3b	0.000927511778256954	0.274524775741572	0.373	0.17	1
Cdkn1b	0.000965164671459564	0.30511871434421	0.282	0.104	1
Pafah1b3	0.000987878005806672	0.281812693663854	0.973	0.953	1
Srp14	0.000995852211898691	-0.287141595489695	0.773	0.896	1
Pfkp	0.00100193771568822	-0.316547074262646	0.127	0.302	1
Il6st	0.00100851838794631	-0.318252321012193	0.236	0.453	1
St8sia6	0.0010337418915968	-0.283911486990949	0.182	0.377	1
Cct5	0.00104879266386367	0.327131625449835	0.482	0.283	1
Rala	0.00108602772815129	-0.300130150928958	0.473	0.623	1
Acin1	0.00109680534582971	0.299544190714041	0.536	0.292	1
Ptp4a2	0.00112304905762782	-0.270947727104972	0.791	0.849	1
Med29	0.00121268998215654	-0.308999583744046	0.345	0.547	1
Nucb1	0.00121706241101462	0.374472381719932	0.873	0.811	1
Ubr3	0.00131481490970415	-0.282465705923554	0.464	0.651	1
Arhgap45	0.00144977448104594	0.371878437601512	0.682	0.5	1
Cd24a	0.00146409411500908	0.49588880470263	0.655	0.472	1
Psma1	0.00149298969846292	0.330751831238506	0.555	0.358	1
Mndal	0.00151278388185232	0.307290682962828	0.373	0.179	1
Spn	0.00163464223457021	-0.370636757195678	0.218	0.396	1
Ssrp1	0.00164012548573919	0.332661628624142	0.427	0.226	1
Pnrc1	0.00165875100587742	-0.263168640373991	0.618	0.783	1
Rps6ka1	0.00165967760038671	0.311009439291974	0.3	0.132	1
Tmtc4	0.00176309046009727	-0.291024914206225	0.136	0.311	1
Rpl22l1	0.0018266853434691	0.365095956866587	0.6	0.406	1
Stub1	0.00201672861704109	-0.322109055097871	0.391	0.547	1
Hmgb2	0.00210433734412486	0.306780671312049	0.273	0.113	1
Rnf5	0.00211206907431893	-0.324529156842275	0.427	0.604	1
Irf4	0.00218074288091725	-0.305330848319454	0.591	0.764	1
Cmtm7	0.00225674859210489	-0.281022474283271	0.5	0.679	1
Csf2rb	0.00238340553441736	-0.26014298797179	0.155	0.33	1
Aldh3b1	0.00241082804469841	-0.294496647827121	0.273	0.462	1
1500011B03Rik	0.0024168267919049	0.289600687175697	0.555	0.358	1
Arpc1b	0.00253505602769232	0.256649268377332	0.745	0.632	1
Arf6	0.00256342514869342	0.324030344946232	0.718	0.585	1
Rpia	0.00272547345573984	0.659455254306209	0.645	0.5	1
Rtraf	0.00289139996983845	-0.26084800887728	0.809	0.887	1
Dnajc4	0.00290684390205379	-0.299528165042401	0.173	0.34	1
Dhrs1	0.00296312572711127	0.294888173391337	0.445	0.255	1
Lgals3bp	0.00303704330439111	0.275848085388597	0.882	0.726	1
Igtp	0.00306649888745089	0.289909308774126	0.445	0.274	1
Rabgap1l	0.00311261589753296	-0.277965371660012	0.218	0.387	1
Creld2	0.00311330293292396	0.254969959322348	0.982	0.991	1
Ifi27	0.00321360881372411	-0.298104097851859	0.4	0.585	1
Txnl4a	0.00326177550718944	-0.298998793786502	0.155	0.33	1
Hsp90aa1	0.00326977731995999	0.335682021772066	0.518	0.34	1
Sdf4	0.00338110996899727	0.283898979957067	0.955	0.896	1
Atp5b	0.00338462113201156	0.264281194074873	0.9	0.783	1
Eif3f	0.00339866665062704	-0.254911134897509	0.891	0.925	1
Cpeb3	0.00390771468723502	-0.281924138261644	0.218	0.377	1
Ctsd	0.0039440784182584	0.329422181304741	0.509	0.311	1
Actb	0.00405827057900729	0.279980041905179	0.964	0.981	1
Ndufs3	0.00416680027620037	-0.330177530275659	0.727	0.811	1
Taldo1	0.00417941133684507	0.293617819937134	0.682	0.5	1
Skil	0.00420953099951715	-0.28986713246191	0.182	0.34	1
Brd4	0.00434128897885976	0.300439235665591	0.336	0.17	1
Grn	0.00440583276273874	0.26256595601196	0.873	0.811	1
Prg2	0.00447855467687787	-0.614208417028698	0.736	0.868	1
Romo1	0.00461638109312443	-0.292660527983269	0.6	0.67	1
Pdia6	0.00469649512856382	0.254659270718234	0.955	0.84	1
Mfsd4a	0.00477380903140482	-0.261122995851553	0.245	0.425	1
Hpse	0.0050427998615516	0.262144612405293	0.291	0.142	1
H2-Q7	0.00535069261467435	0.33600720983652	0.882	0.83	1
B930036N10Rik	0.00558057982586959	-0.288521165112617	0.2	0.368	1
Atat1	0.00601788471185724	-0.284003161625422	0.336	0.509	1
Tns3	0.00601868657101107	-0.271113595726477	0.4	0.557	1
Eif6	0.00602143731890443	0.267691020196516	0.455	0.292	1
Uck2	0.00612032467002691	-0.272521981564053	0.191	0.349	1
Calu	0.00623050089993808	0.255353761010788	0.436	0.264	1
Med28	0.0065817749786139	-0.289914978281287	0.527	0.698	1
Mrps34	0.00689201248986965	-0.266961050358017	0.6	0.745	1
Fen1	0.00749486636309146	-0.257539243165298	0.155	0.302	1
Rbm7	0.00781980525154377	-0.252874199464676	0.4	0.566	1
Keap1	0.00809798581174808	0.256468684228215	0.264	0.123	1
S100a10	0.00820533713870119	0.265012270261211	0.5	0.321	1
Acp5	0.00853054922384131	0.256525973946669	0.336	0.17	1
Ccser2	0.0086367798974018	-0.262647926774982	0.118	0.255	1
Samhd1	0.00865698865758428	0.309176173793976	0.645	0.5	1
Eif4b	0.00886270267378132	-0.292926051972139	0.327	0.491	1
Snf8	0.00891254886578742	-0.296481379869787	0.491	0.604	1
Cd55	0.00974750808493043	-0.274000915376283	0.209	0.34	1
Ywhah	0.0106811935683841	0.275082458522546	0.382	0.245	1
Ptprcap	0.0107092505823727	0.301345655488738	0.355	0.208	1
Pcbp1	0.0108172300675203	0.288818622901317	0.627	0.5	1
Gm2a	0.0123006256138322	0.27508749884661	0.409	0.264	1
Asns	0.0123288238881983	-0.257687798750164	0.2	0.34	1
Actr3	0.0125983378765556	0.32285301380683	0.564	0.425	1
Cacna1s	0.012928993252703	0.289863213416932	0.618	0.481	1
Tcf3	0.0133177689010443	0.254594783807109	0.5	0.321	1
Cybb	0.0140575470398499	0.30692041546047	0.491	0.321	1
Tnfrsf13c	0.0158048640930725	-0.32406155664318	0.5	0.585	1
Nap1l1	0.0158960648188458	0.255860713250131	0.391	0.226	1
Polr2k	0.0165006091037824	-0.259325729288182	0.391	0.547	1
Aopep	0.0166565879567504	-0.250932094410688	0.191	0.33	1
Psmc3	0.0188593509471895	0.252996797727424	0.518	0.387	1
Hsbp1	0.0189472384198436	-0.265272266552691	0.564	0.67	1
Dbi	0.0205943197522012	0.256277700024043	0.664	0.5	1
Psmd12	0.0220351636864213	0.272318174086944	0.418	0.292	1
Man1a2	0.0221293000522398	-0.312229181782726	0.473	0.557	1
Rbm8a	0.0224048186335448	0.251937060771787	0.436	0.283	1
Mt2	0.022618449850836	-0.302696092351515	0.227	0.358	1
Tmem256	0.0227004467202514	-0.317063961371614	0.409	0.509	1
Lcp1	0.0238556643580038	0.271423429623916	0.3	0.179	1
Rhob	0.0243316100222777	-0.516801825766736	0.464	0.557	1
Kdelr2	0.0272769978712864	0.260863408752052	0.618	0.509	1
Ccnd2	0.0280388643281479	-0.277517441996313	0.773	0.84	1
S100a11	0.0295181679000139	0.358970723607412	0.464	0.311	1
Pou2f2	0.0331806315925715	0.283869858755164	0.4	0.283	1
Clcn3	0.0337569589322318	-0.268982083372844	0.327	0.443	1
Actg1	0.0394892503402322	0.335888033187402	0.282	0.16	1
Eif4h	0.0524414886939037	0.254496685169287	0.318	0.208	1
Ywhaq	0.062205913299504	-0.310366518424093	0.445	0.557	1
Cd37	0.0661982855800582	0.276565493162467	0.564	0.425	1
Psma5	0.0698020627916974	0.261602672741137	0.573	0.509	1
Ubald2	0.0799015565431259	-0.272560676813222	0.427	0.538	1
Atp6ap1	0.115743204410202	0.295320493412533	0.464	0.377	1
Gm45716	0.173144731763368	0.321127679907788	0.255	0.179	1
Pld4	0.213420205080697	0.256616215705212	0.545	0.491	1
Ddt	0.471509231834634	0.343153698758372	0.445	0.387	1
